# Supplementary material for: Optimized p53 immunohistochemistry is an accurate predictor of TP53 mutation in ovarian carcinoma
Source: J Pathol Clin Res. 2016 Jul 13;2(4):247–58. doi: 10.1002/cjp2.53 (PMC5091634; doi:10.1002/cjp2.53)
Supplement: Supplementary file 2 — Appendix S2. Supplementary analytical file [file CJP2-2-247-s002.Rmd]

---
output: html_document
---
Koebel et al TP53 MS Data Analysis
========================================================

## Data

This is an R Markdown document describing the statistical analysis of Koebel et al (2016). Required libraries are loaded. We use Microsoft R Open 3.2.5 with the snapshot of CRAN packages on 1 May 2016.

```{r load-libs, echo=FALSE}
# Chunk to load required libraries
library(checkpoint)
checkpoint("2016-05-01", R.version = "3.2.5", use.knitr = TRUE)
options(scipen = 0, digits = 4)
require(readr)
require(tidyr)
require(knitr)
require(dplyr)
require(ggplot2)
require(irr)
require(caret)
require(e1071)
require(grid)
```


```{r Functions, echo=FALSE}
# Chunk containing project specific functions

# Code for mapvalues from plyr package. Included here to avoid dual loading of plyr and dplyr and to simplify checkpoint package control
mapvalues <- function (x, from, to, warn_missing = TRUE) {
    if (length(from) != length(to)) {
        stop("`from` and `to` vectors are not the same length.")
    }
    if (!is.atomic(x)) {
        stop("`x` must be an atomic vector.")
    }
    if (is.factor(x)) {
        levels(x) <- mapvalues(levels(x), from, to, warn_missing)
        return(x)
    }
    mapidx <- match(x, from)
    mapidxNA <- is.na(mapidx)
    from_found <- sort(unique(mapidx))
    if (warn_missing && length(from_found) != length(from)) {
        message("The following `from` values were not present in `x`: ", 
            paste(from[!(1:length(from) %in% from_found)], collapse = ", "))
    }
    x[!mapidxNA] <- to[mapidx[!mapidxNA]]
    x
}

# Define functions to return recoded scores
ihc.score <- c(0:3)
ihc.binary <- c("abnormal", "wt", "abnormal", "abnormal")
ihc.ternary <- c("lof", "wt", "gof", NA) # convert CY to NA

mut.type <- c("indel", "ND", "nonsynonymous", "splicing", "stopgain", "synonymous")
mut.binary <- c("abnormal", "wt", "abnormal", "abnormal", "abnormal", "wt")
mut.ternary <- c("lof", "wt", "gof", "lof", "lof", "wt")

remap.data <- function(from, to) {
  function (x) {
    mapvalues(x,
                    from = from,
                    to = to)
  }
}

binaryMut <- remap.data(from= mut.type, to= mut.binary)
ternaryMut <- remap.data(from= mut.type, to= mut.ternary)
binaryIHC <- remap.data(from= ihc.score, to= ihc.binary)
ternaryIHC <- remap.data(from= ihc.score, to= ihc.ternary)
  
compareNA <- function(v1,v2) {
    same <- (v1 == v2) | (is.na(v1) & is.na(v2))
    same[is.na(same)] <- FALSE
    return(same)
}

# Use colour-blind friendly palette from http://jfly.iam.u-tokyo.ac.jp/color/
# The palette with grey:
cbPalette <- c("#999999", "#E69F00", "#56B4E9", "#009E73", "#F0E442", "#0072B2", "#D55E00", "#CC79A7")
# The palette with black:
cbbPalette <- c("#000000", "#E69F00", "#56B4E9", "#009E73", "#F0E442", "#0072B2", "#D55E00", "#CC79A7")
```


We read in the tab delimited file containing the sequencing and immunohistochemistry results into a data frame, convert integer identifiers and scores to factors, add additional indicator variables and print out the structure of the data.

```{r, echo=FALSE}
tp53.df <- read.delim("Koebel_TP53_data.txt",
                                strip.white = TRUE,
                                stringsAsFactors = FALSE,
                                na.strings = c("NA", "", "Not available"))
colnames(tp53.df) <- c("Cohort",
                       "Exclusion.QC",
                       "Histotype",
                       "MK.TP53.Mutation.Type", # MK.TP53.Mutation.Type
                       "Resequencing",
                       "Reseq.Reason",
                       "Sample.Name",
                       "AP.Final.TP53.Mutation.Type", # AP.Final.TP53.Mutation.Type
                       "Gene",
                       "cDNA.Effect",
                       "protein.Effect",
                       "Chr",
                       "Position",
                       "Ref",
                       "Mutant",
                       "Freq1",
                       "Freq2",
                       "Depth1",
                       "Depth2",
                       "Exclusion.Reason",
                       "Sequencing.comments",
                       "IHC.method.2",    # TP53_#2_CHUM4tier
                       "IHC.method.3",    # TP53_#3_GPEC4tier
                       "IHC.method.4",    # TP53_#4_Translab4tier"
                       "IHC.method.1",    # TP53_#1_CLS_4-tier
                       "IHC.method.1.obs2", # TP53.CLS.4-tier.SL
                       "IHC.full.sections",
                       "IHC.method.1.revised", # TP53.4-tier_Leica.full.section.revised
                       "TP53.4-tier.presence.bin.full.section.revised",
                       "TP53_CLS_4-tier_type_bin",
                       "IHC.test.accuracy",
                       "NGS.1",
                       "NGS.1.QA",
                       "NGS.1.mutation.detected",
                       "NGS.2",
                       "NGS.2.QA",
                       "NGS.2.mutation.called",
                       "NGS.2.mutation.found",
                       "NGS.2.mutation.changed",
                       "Sanger.Sequencing",
                       "Sanger.Sequencing.QA",
                       "Sanger.Sequencing.mutation.called",
                       "Sanger.Sequencing.whole",
                       "Sanger.Sequencing.selected.amplicons",
                       "Sanger.Sequencing.mutation.changed",
                       "Age",
                       "Stage",
                       "Stage.highlow",
                       "Residual.3.groups",
                       "Time.to.progression.months",
                       "Censor.RFS",
                       "Follow.up.time.months",
                       "Censor.DSS",
                       "Censor.OS",
                       "AP.Initial.TP53.Mutation.Type", # AP.Initial.TP53.Mutation.Typee 
                       "Prediction.Analysis", # "Samples.Used.For.Initial.Analysis"
                       "Revised.Analysis", # "Samples.Used.For.Final.Analysis "
                       "IHC.full.section.plus.cytoplasmic" #IHC.full.sections..plus.cytoplsmic.repeat
                       )

# Simplify stage data
tp53.df$Stage.bin <- mapvalues(tp53.df$Stage,
                                         from = c("IA", "IB", "IC", "IIA", "IIB", "IIC", "IIIA", "IIIB", "IIIC", "IV"),
                                         to=c(rep(c("I", "II", "III"), each=3), "IV")
                                         )

# Get mean of technical replicates
tp53.df$Seq.Depth <- rowMeans(tp53.df[, c("Depth1", "Depth2")], na.rm = TRUE) 
tp53.df$Allele.Fraction <- rowMeans(tp53.df[, c("Freq1", "Freq2")], na.rm = TRUE) 

# Factor columns for later analysis
tp53.df$Histotype <- factor(tp53.df$Histotype)
#ihc.columns <- c(paste("IHC.method.", 1:4, sep=""), "IHC.method.1.obs2", "IHC.full.sections", "IHC.method.1.revised")
#tp53.df[, ihc.columns] <- lapply(tp53.df[, ihc.columns], factor, levels = 0:3, ordered = TRUE, labels = c("CA", "WT", "OE", "CS"))
# Change HGSC to HGSOC
levels(tp53.df$Histotype) <- c("EC", "HGSOC")

# tp53.df$MK.TP53.Mutation.Type <- factor(tp53.df$MK.TP53.Mutation.Type)
# Selected sanger sequencing n=10 ATiM_0375, ATiM_0414, TFRI-010, TFRI-104, TFRI-020, TFRI-097, CLS_05, CLS_62, CLS_70, CLS_45
# Whole sanger sequencing n=12 ATiM_0463 ATiM_0407, ATiM_0462, ATiM_1230, TFRI-110, TFRI-021, TFRI-022, TFRI-088, CLS_10, CLS_12, CLS_48, CLS_55
# Amplicon failure for ATiM_0463, TFRI-110, TFRI-021 (2/10 failure)

# QA search for p53 IHC cases not included
tp53.df %>% 
  filter(Exclusion.Reason == "poor seq quality" | Exclusion.Reason == "no additional DNA available") %>%
  select(Cohort, Sample.Name, Histotype, Exclusion.QC, Exclusion.Reason, IHC.method.1, IHC.method.2, IHC.method.3, IHC.method.4)
# 6 + 2 cases that would be IHC evaluable missing from final analysis of 251 cases. NB ATiM 0414 fails so is excluded from final 251

tp53.df <- tbl_df(tp53.df)
passed.qa.df <-  tp53.df %>% filter(Exclusion.QC == "PASS") # make copy of samples passing QA

```

## Experimental design

Summarize numbers of cases by histotype (EC, endometrioid ovarian carcinoma; HGSOC, high-grade serous ovarian carcinoma).

```{r, echo=FALSE}
passed.qa.df %>%
  group_by(Histotype) %>%
  summarize(n = n()) %>%
  mutate (freq = n / sum(n) * 100)
```

Summarize age by histotype.

```{r, echo=FALSE}

passed.qa.df %>%
  filter(!is.na(Age)) %>%
  group_by(Histotype) %>%
  summarize(Median_Age = median(Age), IQR_Age = IQR(Age), Age_Q1 = quantile(Age, 0.25), Age_Q3 = quantile(Age, 0.75))
```

Summarize by stage by histotype.

```{r, echo=FALSE}
passed.qa.df %>%
  group_by(Histotype, Stage.bin) %>%
  summarize(n = n()) %>%
  mutate (freq = n / sum(n) * 100)
```

### Analysis of Sequencing Results

Estimate median sequencing depth and allele fraction for TP53 sequencing.

```{r, scipen = 0, digits = 4, echo=FALSE}
passed.qa.df %>%
  select(Seq.Depth, Allele.Fraction) %>%
  summary()

passed.qa.df %>%
  group_by(Cohort) %>%
  select(Seq.Depth) %>%
  na.omit() %>%
  ggplot (aes(Cohort, Seq.Depth)) + geom_boxplot()

passed.qa.df %>%
  group_by(Cohort) %>%
  select(Allele.Fraction) %>%
  na.omit() %>%
  ggplot (aes(Cohort, Allele.Fraction)) + geom_boxplot()
```


Summarize results for type of TP53 mutation for all cases.

```{r, echo=FALSE}
mutation.freq <- passed.qa.df %>%
  group_by(AP.Initial.TP53.Mutation.Type) %>%
  summarize(n = n()) %>%
  mutate (freq = n / sum(n) * 100)

p <- mutation.freq %>% 
     ggplot(aes(AP.Initial.TP53.Mutation.Type, freq)) + 
     geom_bar(stat="identity", position=position_dodge()) +
     coord_flip()

p + ggtitle("Frequency of mutation type")

```


Summarize results for type of mutation.

```{r, echo=FALSE}
mutation.freq.histo <- passed.qa.df %>%
  group_by(Histotype, AP.Initial.TP53.Mutation.Type) %>%
  summarize(n = n()) %>%
  mutate (freq = n / sum(n) * 100)

kable(mutation.freq.histo, digits=2)
```

```{r fig1, echo=FALSE}
fig1 <- mutation.freq.histo %>%
  ggplot(aes(
    x = reorder(AP.Initial.TP53.Mutation.Type, freq),
    y = freq,
    fill = Histotype
  )) +
  geom_bar(stat = "identity",
           width = 0.7,
           position = "dodge") +
  coord_flip() +
  labs(y = "Frequency", x = NULL) +
  scale_fill_manual(values = cbPalette) # use colour-blind friendly colours

fig1 + ggtitle("Class of TP53 mutation by histotype") +
  theme(legend.position = c(0.85, 0.15))
```

Replot as Cleveland plot.

```{r, echo=FALSE}
# Alternative as Cleveland plot
p <- mutation.freq.histo %>%
  ggplot(
    aes(
      x = reorder(AP.Initial.TP53.Mutation.Type, freq),
      y = freq
    )
  ) +
  geom_point(size = 4, aes(shape = Histotype)) +
  ggtitle("Class of TP53 mutation by histotype") +
  labs(y = "Frequency", x = "") +
  scale_shape_manual(values = c(1, 4)) +
  theme(legend.position = c(0.9, 0.1)) +
  coord_flip()
  
  p
```

Which was the commonest non-synonymous change across all cases?

```{r, echo=FALSE}
passed.qa.df %>%
  count(protein.Effect, sort = TRUE) %>%
  mutate (freq = n / sum(n) * 100)
```

Which was the commonest non-synonymous change in HGSOC cases?

```{r, echo=FALSE}
passed.qa.df %>%
  filter(Histotype == "HGSOC") %>% 
  count(protein.Effect, sort = TRUE) %>%
  mutate (freq = n / sum(n) * 100)
```

## Immunohistochemical staining for p53

We first compare the performance of the 4 different p53 immunohistochemical (IHC) methods. The expression of p53 was scored in a 4-tier system: complete absence, wild type pattern (nuclear staining of variable intensity from 1-79% of tumour cells), overexpression (>80% of tumour cells with strong nuclear staining), and cytoplasmic staining. These correspond to scores of 0-3 respectively.

We summarize the number of cores stained by histotype and method. 

```{r, echo=FALSE}
ihc.scores <- passed.qa.df %>%
  select(Sample.Name, Histotype, IHC.method.1, IHC.method.2, IHC.method.3, IHC.method.4, IHC.method.1.obs2)

ihc.scores.long <- ihc.scores %>%
    gather(Method, Score, IHC.method.1:IHC.method.4)

# Recode NAs so they are plotted
ihc.scores.long$Score[is.na(ihc.scores.long$Score)] <- "Unscored" 

ihc.scores.summary <- ihc.scores.long %>%
  count(Histotype, Method, Score)  %>%
  mutate(Freq = (n * 100)/sum(n))

print.data.frame(ihc.scores.summary)
```

```{r fig2, echo=FALSE}
fig2 <-
  ggplot(ihc.scores.summary, aes(x = Score, y = Freq , fill = Method)) +
  geom_bar(stat = "identity", position = "dodge") +
  facet_grid(Histotype ~ .) +
  labs(y = "Frequency", x = "p53 IHC pattern") +
  scale_x_discrete(
    labels = c(
      "Complete\nabsence",
      "Wild\ntype",
      "Over\nexpression",
      "Cytoplasmic\nstaining",
      "Unscored"
    )
  ) +
  scale_fill_discrete(labels = c(paste("Method", 1:4))) +
  scale_fill_manual(values = cbPalette) +
  guides(fill = guide_legend(title = NULL)) # removes legend title

fig2 + ggtitle("IHC staining by histotype") + theme(legend.position = c(0.85, 0.85))
```

Replot as Cleveland plot.

```{r, echo=FALSE}
# Alternative as Cleveland plot
p <- ggplot(ihc.scores.summary, aes(x = Score, y = Freq)) + 
    geom_point(size = 2, aes(shape = Method)) + 
    ggtitle("IHC staining by histotype") +
    scale_shape_manual(values = c(1:4)) +
    coord_flip() +
    facet_grid(Histotype ~ .)

p
```

We table frequency for p53 scores for HGSOC and EC cases.

```{r, echo=FALSE}
ihc.scores.summary %>% 
  select(-n) %>% 
  spread(Method, Freq) %>% 
  kable(digits=0)
```


## Inter-rater variability for IHC scoring

Scores from a second, independent observer for a subset of cases stained using method 1

```{r, echo=FALSE}
ihc.scores %>%
  select(IHC.method.1.obs2) %>%
  table(useNA = "ifany")
```

The concordance between obs1 and obs2 for the same cases is shown in a contingency table.

```{r, echo=FALSE}
irr.scores <- ihc.scores %>%
  select(IHC.method.1, IHC.method.1.obs2) %>%
  filter(complete.cases(.))

table(irr.scores, useNA = "ifany")
```

Most disagreement is between "complete absence" (score 0) and "wild type pattern" (score 1) staining.
We use Cohen's Kappa to check for inter rater variability for IHC scoring between obs1 and obs2. Weighting with equal weights is used to penalize disagreement (e.g. a score of 0 should not be confused with a score of 2 or 3). 

```{r, echo=FALSE}
irr.scores %>%
  kappa2(weight="equal")
```


## Concordance of TP53 mutation status with p53 IHC


### Binary and ternary class prediction


How many are evaluable for comparison across all IHC methods?

```{r, echo=FALSE}
passed.qa.df %>%
  filter(Prediction.Analysis == TRUE) %>%
  select(Histotype, AP.Initial.TP53.Mutation.Type, IHC.method.1, IHC.method.2, IHC.method.3, IHC.method.4) %>%
  filter(complete.cases(.)) %>%
  count(Histotype)
```

We construct a confusion matrix for each IHC staining method comparing (1) binary classification of any abnormal staining to abnormal mutation and (2) prediction of the ternary class of TP53 mutation by IHC.

```{r, echo=FALSE}
prediction.data <- passed.qa.df %>%
  filter(Prediction.Analysis == TRUE) %>%
  select(Sample.Name, Histotype, Prediction.Analysis, Revised.Analysis, 
         TP53.mut = AP.Initial.TP53.Mutation.Type,
         TP53.mut.rev = AP.Final.TP53.Mutation.Type, 
         Method.1 = IHC.method.1, 
         Method.2 = IHC.method.2, 
         Method.3 = IHC.method.3, 
         Method.4 = IHC.method.4,
         Method.1.revised = IHC.method.1.revised)

confusion.data <- vector(mode = "list", length = 10)

# Recode mutation and ihc data to either binary or ternary classification
prediction.data <- prediction.data %>% 
  mutate_each(funs(binaryMut, ternaryMut), starts_with("TP53"))
prediction.data <- prediction.data %>% 
  mutate_each(funs(binaryIHC, ternaryIHC), starts_with("Method"))

# Generate confusion tables for each group (inital and revised results, binary and ternary)

conf.Matrix <- function(y) { # y is reference for confusion matrix
  function(x) {
    lapply(x, caret::confusionMatrix, y)
  }
}
# closure functions for constructing confusion matrices with appropriate TP53 reference sequences
cM.binary <- conf.Matrix(y= prediction.data$TP53.mut_binaryMut)
cM.ternary <- conf.Matrix(y= prediction.data$TP53.mut_ternaryMut)
cM.binary.rev <- conf.Matrix(y= prediction.data$TP53.mut.rev_binaryMut)
cM.ternary.rev <- conf.Matrix(y= prediction.data$TP53.mut.rev_ternaryMut)

confusion.data[1:4] <- prediction.data %>% 
  select(matches("Method.[[:digit:]]_binaryIHC")) %>% 
  cM.binary()

confusion.data[6:9] <- prediction.data %>% 
  select(matches("Method.[[:digit:]]_ternaryIHC")) %>% 
  cM.ternary()

confusion.data[5] <- prediction.data %>% 
  select(Method.1.revised_binaryIHC) %>% 
  cM.binary.rev()

confusion.data[10] <- prediction.data %>% 
  select(Method.1.revised_ternaryIHC) %>% 
  cM.ternary.rev()

names(confusion.data) <- paste(c(paste("Method", 1:4), "Revised Method 1"), rep(c("(Binary prediction)", "(Ternary prediction)"), each=5))
```

Extract results for binary class prediction using Method 1-4 and Revised Method 1.

```{r, echo=FALSE}
idx_binary_results <- c(paste("Method", 1:4, "(Binary prediction)"), "Revised Method 1 (Binary prediction)")
t.binary <- plyr::ldply(lapply(confusion.data[idx_binary_results], function (x) x$byClass), .id = "Prediction.data")
t.binary$Mutation.class <- c("Abnormal")
t.binary$IHC.method <- c(rep(c(1:4, "1 Revised"), each=1))
kable(t.binary, digits=3, caption = "Binary prediction using different IHC Methods")
```

Extract results for ternary class prediction using Method 1-4 and Revised Method 1.

```{r byClass_results, echo=FALSE}
idx_class_results <- c(paste("Method", 1:4, "(Ternary prediction)"), "Revised Method 1 (Ternary prediction)")
t.ternary <- plyr::ldply(lapply(confusion.data[idx_class_results], function (x) x$byClass), data.frame, .id = "Prediction.data")
# New columns for data frame
t.ternary$Mutation.class <- c("Gain of function", "Loss of function", "Wild-type")
t.ternary$IHC.method <- c(rep(c(1:4, "1 Revised"), each=3))
kable(t.ternary, digits=2, caption = "Ternary prediction using different IHC methods")
```

Plot sensitivity and specificity as Cleveland plot to compare performance.

```{r, echo=FALSE}
# Cleveland plot for binary sensitivity, specificity, balanced accuracy

f1 <- t.binary %>%
   select(Mutation.class, IHC.method, Sensitivity, Specificity)
f2 <- t.ternary %>%
   select(Mutation.class, IHC.method, Sensitivity, Specificity)
fig3a <- rbind_list(f1,f2) %>%
  gather(test, value, -Mutation.class, -IHC.method) %>%
  ggplot(aes(x = reorder(IHC.method, value), y = value)) +
  geom_point(aes(shape = test)) + 
    labs(y = "", x = "IHC Method") +
    scale_shape_manual(values = c(1, 4)) +
    scale_y_continuous(limits = c(0.7, 1.0), breaks =seq(0.7, 1.0, 0.05)) +
    coord_flip() +
    facet_grid(Mutation.class ~ .)

fig3a + ggtitle("Performance of IHC by class of TP53 mutation")
```


We graph the accuracy of each test with 95% confidence intervals.

```{r, echo=FALSE}
# Extract Accuracy results
accuracy.df <-data.frame(do.call(rbind, lapply(confusion.data, function (x) rbind(x$overall)))) # extract the overall accuracy
# Factors for experimental design
accuracy.df$Method     <- as.factor(c(paste("Method", 1:4), "Method 1 (revised data)"))
accuracy.df$Comparison <- as.factor(c(rep("Binary", 5), rep("Ternary", 5)))
accuracy.df$Method2 <- rep(c(1:4, "1 Revised"), 2) # shortened labels for facet graph
fig3b <- ggplot(accuracy.df, aes(x=reorder(Method2, Accuracy), y=Accuracy)) +
  geom_point() +
  geom_errorbar(aes(ymin=AccuracyLower, ymax=AccuracyUpper), width=.1) +
  coord_flip() +
  labs(y = "Accuracy", x = "IHC Method") +
  facet_grid(Comparison ~ .)

fig3b + ggtitle("Accuracy of IHC staining to predict type of TP53 mutation")
``` 

How did Method 1 perform before secondary analysis? We show the data for the binary and ternary comparisons before and after revision for the discordant cases.

```{r, echo=FALSE}
idx <- c("Method 1 (Binary prediction)", "Revised Method 1 (Binary prediction)", "Method 1 (Ternary prediction)", "Revised Method 1 (Ternary prediction)")
lapply(confusion.data[idx], function(x) x$table)
```

How many HGSOC cases were scored as WT?

```{r, echo=FALSE}
passed.qa.df %>%
  filter(Histotype == "HGSOC" & IHC.method.1 == 1) %>%
  select(IHC.method.1, IHC.method.1.obs2, IHC.method.1.revised, AP.Initial.TP53.Mutation.Type, AP.Final.TP53.Mutation.Type) %>%
  kable()
```

List all the revised IHC cases based on restaining of original tumour block. Note that cytoplasmic staining was investigated separately.

```{r, echo=FALSE}
passed.qa.df %>% 
  filter(!is.na(IHC.full.section.plus.cytoplasmic) & (IHC.method.1 != IHC.method.1.revised)) %>% 
  select(Histotype, Method1 = IHC.method.1, Method1Rev = IHC.method.1.revised, Method1.obs2 = IHC.method.1.obs2, IHC.Block = IHC.full.sections, 
         IHC.blockCY = IHC.full.section.plus.cytoplasmic, Initial.Mut.Type = AP.Initial.TP53.Mutation.Type, Rev.Mut.Type =AP.Final.TP53.Mutation.Type) %>% 
  kable()
```
 

Print contingency tables by binary and ternary IHC classification against type of mutation.

```{r, echo=FALSE}
addmargins(prediction.data %>% 
             select(Method.1.revised_binaryIHC, TP53.mut.rev) %>% 
             table
           )

addmargins(prediction.data %>% 
             select(Method.1.revised_ternaryIHC, TP53.mut.rev) %>%
             table
           )
```

Print out complete confusion table data.

```{r, echo=FALSE}
confusion.data
```


## Session Information

Print session info.

```{r session_info, include=TRUE, echo=TRUE, results='markup'}
sessionInfo()
```
