# Supplementary material for: Optimized p53 immunohistochemistry is an accurate predictor of TP53 mutation in ovarian carcinoma
Source: J Pathol Clin Res. 2016 Jul 13;2(4):247–58. doi: 10.1002/cjp2.53 (PMC5091634; doi:10.1002/cjp2.53)
Supplement: Supplementary file 8 — Table S1. 18 case selected for initial resequencing [file CJP2-2-247-s008.xlsx]

## Sheet: Sheet1
Supplementary Table 1
Histotype	Reseq.Reason	Sample.Name	NGS1 TP53 mutation status	NGS2 TP53 mutation status	Sanger Sequencing	Sanger.Sequencing.mutation status	TP53_#1_CLS_4-tier "Leica"	IHC full sections
HGSC	poor seq quality in the first run	ATiM_0839	Sequencing FAILED	p.R273H	not performed	NA	2	NA
EC	poor seq quality in the first run	ATiM_1145	Sequencing FAILED	ND	not performed	NA	1	NA
EC	poor seq quality in the first run	ATiM_0776	Sequencing FAILED	ND	not performed	NA	1	NA
EC	poor seq quality in the first run	ATiM_1311	Sequencing FAILED	ND	not performed	NA	1	NA
EC	poor seq quality in the first run	ATiM_1290	Sequencing FAILED	ND	not performed	NA	1	NA
EC	poor seq quality in the first run	ATiM_0708	Sequencing FAILED	ND	not performed	NA	1	NA
EC	poor seq quality in the first run	ATiM_0752	Sequencing FAILED	ND	not performed	NA	1	NA
EC	poor seq quality in the first run	ATiM_0704	Sequencing FAILED	ND	not performed	NA	1	NA
EC	poor seq quality in the first run	ATiM_0768	Sequencing FAILED	ND	not performed	NA	1	NA
HGSC	poor seq quality in the first run	ATiM_0414	Sequencing FAILED	Sequencing FAILED	Sequencing FAILED	NA	2	NA
HGSC	TP53seq-WT	ATiM_1230	ND	ND	TP53 coding sequence	c.356-2delA	0	Not available
HGSC	TP53seq-WT	CLS_05	ND	p.246_247del248fs	TP53 selected amplicons	p.246_247del248fs	3	3
HGSC	TP53seq-WT	TFRI-010	ND	p.E56fs	TP53 selected amplicons	p.E56fs	0	NA
HGSC	TP53seq-WT	TFRI-104	ND	p.242fs	TP53 selected amplicons	p.242fs	0	0
HGSC	TP53seq-WT	TFRI-110	ND	p.G245C	Sequencing FAILED	NA	2	NA
HGSC	TP53seq-WT	TFRI-020	ND	p.A86fs	TP53 selected amplicons	p.A86fs	0	NA
HGSC	TP53seq-WT	TFRI-022	ND	ND	TP53 coding sequence	ND	1	1
HGSC	TP53seq-WT	TFRI-023	ND	p.C135Y	not performed	NA	2	NA
