# Supplementary material for: Optimized p53 immunohistochemistry is an accurate predictor of TP53 mutation in ovarian carcinoma
Source: J Pathol Clin Res. 2016 Jul 13;2(4):247–58. doi: 10.1002/cjp2.53 (PMC5091634; doi:10.1002/cjp2.53)
Supplement: Supplementary file 9 — Table S2. 23 cases selected for secondary analysis [file CJP2-2-247-s009.xlsx]

## Sheet: Sheet1
Supplementary Table 2
Histotype	Reseq.Reason	Sample.Name	NGS1 TP53 mutation status	NGS2 TP53 mutation status	Sanger Sequencing	Sanger.Sequencing.mutation status	TP53_#1_CLS_4-tier "Leica"	IHC full sections	Outcome
HGSC	Unexpected IHC	TFRI-031	c.376-2delA	c.376-2delA	not performed	NA	2	2	Confirmed
HGSC	Unexpected IHC	TFRI-008	c.783-1G>T	c.783-1G>T	not performed	NA	2	2	Confirmed
HGSC	Unexpected IHC	CLS_08	c.920-1G>A	c.920-1G>A	not performed	NA	1	1	Confirmed
HGSC	Unexpected IHC	CLS_80	c.920-1G>C	c.920-1G>C	not performed	NA	1	1	Confirmed
HGSC	Unexpected IHC	TFRI-019	c.993+2T>G	c.993+2T>G	not performed	NA	1	1	Confirmed
HGSC	Unexpected IHC	CLS_10	p.D392_393fs	p.D392_393fs	TP53 coding sequence	p.D392_393fs	1	1	Confirmed
HGSC	Unexpected IHC	CLS_48	p.E224D	p.E224D	TP53 coding sequence	p.E224D	0	0	Confirmed	classified as splicing mutation
HGSC	Unexpected IHC	CLS_12	p.E258X	p.E258X	TP53 coding sequence	p.E258X	2	2	Confirmed
HGSC	Unexpected IHC	TFRI-021	p.E258X	p.E258X	TP53 coding sequence	p.E258X	2	2	Confirmed
HGSC	Unexpected IHC	CLS_62	p.I255del	p.I255del	TP53 selected amplicons	p.I255del	2	2	Confirmed
HGSC	Unexpected IHC	CLS_70	p.I255del	p.I255del	TP53 selected amplicons	p.I255del	2	2	Confirmed
HGSC	Unexpected IHC	TFRI-097	p.L289_R290fs	p.L289_R290fs	TP53 selected amplicons	p.L289_R290fs	1	1	Confirmed
HGSC	Unexpected IHC	CLS_55	p.P301fs	p.P301fs	TP53 coding sequence	p.P301fs	1	1	Confirmed
HGSC	Unexpected IHC	CLS_45	p.V225fs	p.V225fs	TP53 selected amplicons	p.V225fs	1	1	Confirmed
HGSC	Unexpected IHC	TFRI-088	ND	DNA not available	not performed	NA	2	NA	Excluded
EC	Unexpected IHC	ATiM_0441	p.T170fs	DNA not available	not performed	NA	1	1	Excluded
HGSC	Unexpected IHC	CLS_38	c.673-2A>G	c.673-2A>G	not performed	NA	1	0	IHC revised
EC	Unexpected IHC	ATiM_0463	ND	ND	Sequencing FAILED	NA	0	1	IHC revised
EC	Unexpected IHC	ATiM_0407	ND	ND	TP53 coding sequence	ND	0	1	IHC revised
EC	Unexpected IHC	ATiM_0462	ND	ND	TP53 coding sequence	ND	0	1	IHC revised
EC	Unexpected IHC	ATiM_0375	p.G245S	p.G245S	TP53 selected amplicons	p.G245S	1	2	IHC revised
EC	Unexpected IHC	ATiM_0930	p.I255T	ND	not performed	NA	1	1	Mutation revised
HGSC	Unexpected IHC	TFRI-100	p.V272M	ND	not performed	NA	1	Not available	Mutation revised
