# Supplementary material for: Optimized p53 immunohistochemistry is an accurate predictor of TP53 mutation in ovarian carcinoma
Source: J Pathol Clin Res. 2016 Jul 13;2(4):247–58. doi: 10.1002/cjp2.53 (PMC5091634; doi:10.1002/cjp2.53)
Supplement: Supplementary file 10 — Table S3. Data table [file CJP2-2-247-s010.xlsx]

## Sheet: Koebel_TP53_data.txt
Cohort	Exclusion.QC	Histotype	Resequencing	Reseq.Reason	Sample.Name	AP.Final.TP53.Mutation.Type	Gene	cDNA.Effect	protein.Effect	Chr	Position	Ref	Mutant	Freq1	Freq2	Depth1	Depth2	Exclusion.Reason	Sequencing.comments	p53IHC #2	p53IHC #3	p53IHC_#4	p53IHC#1_MK	p53IHC#1_SL	IHC full sections	p53IHC#1_fullsectionrevised	TP53 4-tier presence bin full section revised	TP53_CLS_4-tier_type_bin	IHC test accuracy	NGS.1	NGS.1.QA	NGS.1.mutation.detected	NGS.2	NGS.2.QA	NGS.2.mutation.called	NGS.2.mutation.found	NGS.2.mutation.changed	Sanger.Sequencing	Sanger.Sequencing.QA	Sanger.Sequencing.mutation.called	Sanger.Sequencing.whole	Sanger.Sequencing.selected.amplicons	Sanger.Sequencing.mutation.changed	Age	Stage	Stage highlow	Residual 3 groups	Time to progression (months)	Censor RFS
COEUR	PASS	EC	FAIL	NA	ATiM_0719	ND	TP53	NA	NA	NA	NA	NA	NA	NA	NA	NA	NA	NA	NA	0	0	0	1	1	NA	1	Negative		True negative	TRUE	PASS	FALSE	FALSE	NA	NA	NA	NA	FALSE	NA	NA	NA	NA	NA	44	IIC	High	Maximal	35	0
COEUR	PASS	EC	FAIL	NA	ATiM_0484	ND	TP53	NA	NA	NA	NA	NA	NA	NA	NA	NA	NA	NA	NA	1	1	1	1	1	NA	1	Negative		True negative	TRUE	PASS	FALSE	FALSE	NA	NA	NA	NA	FALSE	NA	NA	NA	NA	NA	49	IA	Low	Unknown	29	1
COEUR	PASS	EC	FAIL	NA	ATiM_0435	ND	TP53	NA	NA	NA	NA	NA	NA	NA	NA	NA	NA	NA	NA	0	0	0	1	1	NA	1	Negative		True negative	TRUE	PASS	FALSE	FALSE	NA	NA	NA	NA	FALSE	NA	NA	NA	NA	NA	59	IA	Low	Maximal	82	1
COEUR	PASS	EC	FAIL	NA	ATiM_0809	ND	TP53	NA	NA	NA	NA	NA	NA	NA	NA	NA	NA	NA	NA	1	1	1	1	1	NA	1	Negative		True negative	TRUE	PASS	FALSE	FALSE	NA	NA	NA	NA	FALSE	NA	NA	NA	NA	NA	52	IA	Low	Unknown	3	1
COEUR	PASS	EC	FAIL	NA	ATiM_0458	nonsynonymous	TP53	c.A659G	p.Y220C	17	7578190	T	C	0.52904	0.52319	637	539	NA	NA	1	1	1	2	2	NA	2	Positive	nonsynonymous	True positive	TRUE	PASS	TRUE	FALSE	NA	NA	NA	NA	FALSE	NA	NA	NA	NA	NA	83	IC	Low	Unknown	58	1
COEUR	PASS	EC	FAIL	NA	ATiM_0333	ND	TP53	NA	NA	NA	NA	NA	NA	NA	NA	NA	NA	NA	NA	1	1	1	1	1	NA	1	Negative		True negative	TRUE	PASS	FALSE	FALSE	NA	NA	NA	NA	FALSE	NA	NA	NA	NA	NA	56	IA	Low	Unknown	63	1
COEUR	PASS	EC	FAIL	NA	ATiM_1129	ND	TP53	NA	NA	NA	NA	NA	NA	NA	NA	NA	NA	NA	NA	1	1	1	1	1	NA	1	Negative		True negative	TRUE	PASS	FALSE	FALSE	NA	NA	NA	NA	FALSE	NA	NA	NA	NA	NA	75	IC	Low	Maximal	19	0
COEUR	PASS	EC	FAIL	NA	ATiM_1149	ND	TP53	NA	NA	NA	NA	NA	NA	NA	NA	NA	NA	NA	NA	1	1	1	1	1	NA	1	Negative		True negative	TRUE	PASS	FALSE	FALSE	NA	NA	NA	NA	FALSE	NA	NA	NA	NA	NA	55	IIA	Low	Optimal	24	1
COEUR	PASS	EC	FAIL	NA	ATiM_0349	ND	TP53	NA	NA	NA	NA	NA	NA	NA	NA	NA	NA	NA	NA	1	1	1	1	1	NA	1	Negative		True negative	TRUE	PASS	FALSE	FALSE	NA	NA	NA	NA	FALSE	NA	NA	NA	NA	NA	54	IIIC	High	Optimal	33	1
COEUR	PASS	EC	FAIL	NA	ATiM_0718	ND	TP53	NA	NA	NA	NA	NA	NA	NA	NA	NA	NA	NA	NA	1			1	1	NA	1	Negative		True negative	TRUE	PASS	FALSE	FALSE	NA	NA	NA	NA	FALSE	NA	NA	NA	NA	NA	49	IC	Low	Maximal	36	1
COEUR	PASS	EC	FAIL	NA	ATiM_0873	ND	TP53	NA	NA	NA	NA	NA	NA	NA	NA	NA	NA	NA	NA	1	0	0	1	0	NA	1	Negative		True negative	TRUE	PASS	FALSE	FALSE	NA	NA	NA	NA	FALSE	NA	NA	NA	NA	NA	41	IC	Low	Unknown	3	1
COEUR	PASS	EC	FAIL	NA	ATiM_0412	ND	TP53	NA	NA	NA	NA	NA	NA	NA	NA	NA	NA	NA	very poor quality, almost no reads for noth replicates	1	1	1	1	1	NA	1	Negative		True negative	TRUE	PASS	FALSE	FALSE	NA	NA	NA	NA	FALSE	NA	NA	NA	NA	NA	62	IA	Low	Maximal	109	1
COEUR	PASS	EC	FAIL	NA	ATiM_0461	ND	TP53	NA	NA	NA	NA	NA	NA	NA	NA	NA	NA	NA	NA	1	1	1	1	1	NA	1	Negative		True negative	TRUE	PASS	FALSE	FALSE	NA	NA	NA	NA	FALSE	NA	NA	NA	NA	NA	73	IA	Low	Unknown	52	1
COEUR	PASS	EC	FAIL	NA	ATiM_0652	ND	TP53	NA	NA	NA	NA	NA	NA	NA	NA	NA	NA	NA	NA	1	1	1	1	1	NA	1	Negative		True negative	TRUE	PASS	FALSE	FALSE	NA	NA	NA	NA	FALSE	NA	NA	NA	NA	NA	73	IC	Low	Maximal	68	1
COEUR	PASS	EC	FAIL	NA	ATiM_1281	ND	TP53	NA	NA	NA	NA	NA	NA	NA	NA	NA	NA	NA	NA	1	1	1	1	1	NA	1	Negative		True negative	TRUE	PASS	FALSE	FALSE	NA	NA	NA	NA	FALSE	NA	NA	NA	NA	NA		IIB	Low	Optimal	25
COEUR	PASS	EC	FAIL	NA	ATiM_0473	ND	TP53	NA	NA	NA	NA	NA	NA	NA	NA	NA	NA	NA	NA	0	0	0	1	1	NA	1	Negative		True negative	TRUE	PASS	FALSE	FALSE	NA	NA	NA	NA	FALSE	NA	NA	NA	NA	NA	38	IA	Low	Maximal	17	1
COEUR	PASS	EC	FAIL	NA	ATiM_0583	ND	TP53	NA	NA	NA	NA	NA	NA	NA	NA	NA	NA	NA	NA	1	1	1	1	1	NA	1	Negative		True negative	TRUE	PASS	FALSE	FALSE	NA	NA	NA	NA	FALSE	NA	NA	NA	NA	NA	69	IIB	Low	Maximal	30	1
COEUR	PASS	EC	FAIL	NA	ATiM_1050	nonsynonymous	TP53	c.A716G	p.N239S	17	7577565	T	C	0.74064	0.76791	1149	1103	NA	NA	2	2	2	2	2	NA	2	Positive	nonsynonymous	True positive	TRUE	PASS	TRUE	FALSE	NA	NA	NA	NA	FALSE	NA	NA	NA	NA	NA	32	IIIB	High	Maximal	31	1
COEUR	PASS	EC	FAIL	NA	ATiM_1282	ND	TP53	NA	NA	NA	NA	NA	NA	NA	NA	NA	NA	NA	NA	1	1	1	1	1	NA	1	Negative		True negative	TRUE	PASS	FALSE	FALSE	NA	NA	NA	NA	FALSE	NA	NA	NA	NA	NA	54	IIB	Low	Optimal	44
COEUR	PASS	EC	FAIL	NA	ATiM_0580	ND	TP53	NA	NA	NA	NA	NA	NA	NA	NA	NA	NA	NA	NA	0	1	1	1	1	NA	1	Negative		True negative	TRUE	PASS	FALSE	FALSE	NA	NA	NA	NA	FALSE	NA	NA	NA	NA	NA	72	IC	Low	Maximal	23	1
COEUR	PASS	EC	FAIL	NA	ATiM_1066	ND	TP53	NA	NA	NA	NA	NA	NA	NA	NA	NA	NA	NA	NA	1	1	0	1	1	NA	1	Negative		True negative	TRUE	PASS	FALSE	FALSE	NA	NA	NA	NA	FALSE	NA	NA	NA	NA	NA	51	IIA	Low	Maximal	14	1
COEUR	PASS	EC	FAIL	NA	ATiM_0741	ND	TP53	NA	NA	NA	NA	NA	NA	NA	NA	NA	NA	NA	NA	1	0	0	1	1	NA	1	Negative		True negative	TRUE	PASS	FALSE	FALSE	NA	NA	NA	NA	FALSE	NA	NA	NA	NA	NA	51	IC	Low	Maximal	26	1
COEUR	PASS	EC	FAIL	NA	ATiM_0356	ND	TP53	NA	NA	NA	NA	NA	NA	NA	NA	NA	NA	NA	NA	1	1	1	1	1	NA	1	Negative		True negative	TRUE	PASS	FALSE	FALSE	NA	NA	NA	NA	FALSE	NA	NA	NA	NA	NA	50	IA	Low	Maximal	209	1
COEUR	PASS	EC	FAIL	NA	ATiM_0690	ND	TP53	NA	NA	NA	NA	NA	NA	NA	NA	NA	NA	NA	NA	1	1		1	1	NA	1	Negative		True negative	TRUE	PASS	FALSE	FALSE	NA	NA	NA	NA	FALSE	NA	NA	NA	NA	NA	73	IIC	High	Suboptimal	12	0
COEUR	PASS	EC	FAIL	NA	ATiM_0358	ND	TP53	NA	NA	NA	NA	NA	NA	NA	NA	NA	NA	NA	NA	1	0	1	1	1	NA	1	Negative		True negative	TRUE	PASS	FALSE	FALSE	NA	NA	NA	NA	FALSE	NA	NA	NA	NA	NA	61	IC	Low	Optimal	160	1
COEUR	PASS	EC	FAIL	NA	ATiM_0236	ND	TP53	NA	NA	NA	NA	NA	NA	NA	NA	NA	NA	NA	NA	1	1	0	1	1	NA	1	Negative		True negative	TRUE	PASS	FALSE	FALSE	NA	NA	NA	NA	FALSE	NA	NA	NA	NA	NA	86	IA	Low	Maximal	11	1
COEUR	PASS	EC	FAIL	NA	ATiM_0841	ND	TP53	NA	NA	NA	NA	NA	NA	NA	NA	NA	NA	NA	NA	1	1	0	1	1	NA	1	Negative		True negative	TRUE	PASS	FALSE	FALSE	NA	NA	NA	NA	FALSE	NA	NA	NA	NA	NA	51	IA	Low	Unknown	11	1
COEUR	PASS	EC	FAIL	NA	ATiM_0850	ND	TP53	NA	NA	NA	NA	NA	NA	NA	NA	NA	NA	NA	NA	1	1	1	1	1	NA	1	Negative		True negative	TRUE	PASS	FALSE	FALSE	NA	NA	NA	NA	FALSE	NA	NA	NA	NA	NA	54	IC	Low	Unknown	4	1
COEUR	PASS	EC	FAIL	NA	ATiM_0807	ND	TP53	NA	NA	NA	NA	NA	NA	NA	NA	NA	NA	NA	NA		1	1	1	1	NA	1	Negative		True negative	TRUE	PASS	FALSE	FALSE	NA	NA	NA	NA	FALSE	NA	NA	NA	NA	NA	45	IC	Low	Unknown	18	1
COEUR	PASS	EC	FAIL	NA	ATiM_0692	ND	TP53	NA	NA	NA	NA	NA	NA	NA	NA	NA	NA	NA	NA	1	1	1	1	1	NA	1	Negative		True negative	TRUE	PASS	FALSE	FALSE	NA	NA	NA	NA	FALSE	NA	NA	NA	NA	NA	65	IIB	Low	Maximal	62	1
COEUR	PASS	EC	FAIL	NA	ATiM_0666	ND	TP53	NA	NA	NA	NA	NA	NA	NA	NA	NA	NA	NA	NA	1	1	1	1	1	NA	1	Negative		True negative	TRUE	PASS	FALSE	FALSE	NA	NA	NA	NA	FALSE	NA	NA	NA	NA	NA	45	IC	Low	Maximal	53	1
COEUR	PASS	EC	FAIL	NA	ATiM_0477	ND	TP53	NA	NA	NA	NA	NA	NA	NA	NA	NA	NA	NA	NA	1	1	1	1	1	NA	1	Negative		True negative	TRUE	PASS	FALSE	FALSE	NA	NA	NA	NA	FALSE	NA	NA	NA	NA	NA	67	IA	Low	Maximal	30	1
COEUR	PASS	EC	PASS	IHC False negative	ATiM_0375	nonsynonymous	TP53	c.G733A	p.G245S	17	7577548	C	T	0.64592	0.65461	1141	1161	NA	NA	1	1	1	1	1	2	2	Positive	nonsynonymous	True positive	TRUE	PASS	TRUE	TRUE	PASS	FALSE	TRUE	FALSE	TRUE	PASS	TRUE	FALSE	TRUE	FALSE	54	IC	Low	Maximal	135	1
COEUR	PASS	EC	FAIL	NA	ATiM_0722	ND	TP53	NA	NA	NA	NA	NA	NA	NA	NA	NA	NA	NA	NA	1	1	1	1	1	NA	1	Negative		True negative	TRUE	PASS	FALSE	FALSE	NA	NA	NA	NA	FALSE	NA	NA	NA	NA	NA	41	IC	Low	Maximal	44	1
COEUR	PASS	EC	FAIL	NA	ATiM_0431	ND	TP53	NA	NA	NA	NA	NA	NA	NA	NA	NA	NA	NA	NA	1	1	1	1	1	NA	1	Negative		True negative	TRUE	PASS	FALSE	FALSE	NA	NA	NA	NA	FALSE	NA	NA	NA	NA	NA	75	IA	Low	Maximal	54	1
COEUR	PASS	HGSC	PASS	poor seq quality in the first run	ATiM_0839	nonsynonymous	TP53	c.G818A	p.R273H	17	7577120	C	T	0.70152	0.69765	1151	1119	NA	NA	2	2	2	2	2	NA	2	Positive	nonsynonymous	True positive	TRUE	FAIL	FALSE	TRUE	PASS	TRUE	TRUE	TRUE	FALSE	NA	NA	NA	NA	NA	73	IA	Low	Unknown	16	1
COEUR	PASS	EC	FAIL	NA	ATiM_0936	ND	TP53	NA	NA	NA	NA	NA	NA	NA	NA	NA	NA	NA	NA	1	1	1	1	1	NA	1	Negative		True negative	TRUE	PASS	FALSE	FALSE	NA	NA	NA	NA	FALSE	NA	NA	NA	NA	NA	46	IB	Low	Maximal	0	1
COEUR	PASS	EC	FAIL	NA	ATiM_0424	ND	TP53	NA	NA	NA	NA	NA	NA	NA	NA	NA	NA	NA	NA	1	0	0	1	0	NA	1	Negative		True negative	TRUE	PASS	FALSE	FALSE	NA	NA	NA	NA	FALSE	NA	NA	NA	NA	NA	75	IA	Low	Maximal	79	1
COEUR	PASS	EC	FAIL	NA	ATiM_1307	ND	TP53	NA	NA	NA	NA	NA	NA	NA	NA	NA	NA	NA	NA	1	1	1	1	1	NA	1	Negative		True negative	TRUE	PASS	FALSE	FALSE	NA	NA	NA	NA	FALSE	NA	NA	NA	NA	NA		IC	Low	Maximal	11
COEUR	PASS	EC	PASS	poor seq quality in the first run	ATiM_1145	ND	TP53	NA	NA	NA	NA	NA	NA	NA	NA	NA	NA	NA	NA	1	1	1	1	1	NA	1	Negative		True negative	TRUE	FAIL	FALSE	TRUE	PASS	FALSE	FALSE	FALSE	FALSE	NA	NA	NA	NA	NA	59	IA	Low	Unknown	28	1
COEUR	PASS	EC	FAIL	NA	ATiM_0689	nonsynonymous	TP53	c.G772C	p.E258Q	17	7577509	C	G	0.44977	0.49563	876	916	NA	NA	2	2	2	2	2	NA	2	Positive	nonsynonymous	True positive	TRUE	PASS	TRUE	FALSE	NA	NA	NA	NA	FALSE	NA	NA	NA	NA	NA	75	IIC	High	Maximal	53	1
COEUR	FAIL	HGSC	FAIL	NA	ATiM_0903	NA	TP53	NA	NA	NA	NA	NA	NA	NA	NA	NA	NA	poor seq quality		1	1	1	1	1		1	Negative			TRUE	FAIL	FALSE	FALSE	NA	NA	NA	NA	FALSE	NA	NA	NA	NA	NA	46	unknown		Unknown
COEUR	PASS	EC	FAIL	NA	ATiM_0716	ND	TP53	NA	NA	NA	NA	NA	NA	NA	NA	NA	NA	NA	NA	1	1	0	1	1	NA	1	Negative		True negative	TRUE	PASS	FALSE	FALSE	NA	NA	NA	NA	FALSE	NA	NA	NA	NA	NA	44	IB	Low	Maximal	25	1
COEUR	PASS	EC	PASS	TP53seq-WT	ATiM_0463	ND	TP53	NA	NA	NA	NA	NA	NA	NA	NA	NA	NA	NA	very noisy	0	0	0	0	0	1	1	Negative		True negative	TRUE	PASS	FALSE	TRUE	PASS	FALSE	FALSE	FALSE	TRUE	FAIL	FALSE	TRUE	FALSE	FALSE	58	IIB	Low	Unknown	50	1
COEUR	FAIL	NA	FAIL	NA	ATiM_0770	NA	TP53	NA	NA	NA	NA	NA	NA	NA	NA	NA	NA	LGSC		0	0	0	1	1		1				TRUE	PASS	FALSE	FALSE	NA	NA	NA	NA	FALSE	NA	NA	NA	NA	NA	57	IB	Low	Maximal	68	1
COEUR	FAIL	EC	FAIL	NA	ATiM_0929	NA	TP53	NA	NA	NA	NA	NA	NA	NA	NA	NA	NA	poor seq quality		0	0	1	1	0		1	Negative			TRUE	FAIL	FALSE	FALSE	NA	NA	NA	NA	FALSE	NA	NA	NA	NA	NA	62	IIIC	High	Unknown	59
COEUR	PASS	HGSC	FAIL	NA	ATiM_0790	nonsynonymous	TP53	c.G747T	p.R249S	17	7577534	C	A	0.82431	0.81355	3102	3808	NA	NA	2	2	2	2	2	NA	2	Positive	nonsynonymous	True positive	TRUE	PASS	TRUE	FALSE	NA	NA	NA	NA	FALSE	NA	NA	NA	NA	NA	80	IIC	High	Unknown	38	0
COEUR	PASS	EC	FAIL	NA	ATiM_1007	ND	TP53	NA	NA	NA	NA	NA	NA	NA	NA	NA	NA	NA	NA	1	1	1	1	1	NA	1	Negative		True negative	TRUE	PASS	FALSE	FALSE	NA	NA	NA	NA	FALSE	NA	NA	NA	NA	NA	41	IIC	High	Maximal	5	1
COEUR	PASS	EC	PASS	poor seq quality in the first run	ATiM_0776	ND	TP53	NA	NA	NA	NA	NA	NA	NA	NA	NA	NA	NA	NA	1	0	0	1	1	NA	1	Negative		True negative	TRUE	FAIL	FALSE	TRUE	PASS	FALSE	FALSE	FALSE	FALSE	NA	NA	NA	NA	NA	64	IIA	Low	Maximal	21	1
COEUR	PASS	EC	FAIL	NA	ATiM_0401	ND	TP53	NA	NA	NA	NA	NA	NA	NA	NA	NA	NA	NA	NA	1	1	1	1	1	NA	1	Negative		True negative	TRUE	PASS	FALSE	FALSE	NA	NA	NA	NA	FALSE	NA	NA	NA	NA	NA	80	IA	Low	Maximal	85	1
COEUR	PASS	EC	FAIL	NA	ATiM_0810	ND	TP53	NA	NA	NA	NA	NA	NA	NA	NA	NA	NA	NA	NA	1	1	1	1	1	NA	1	Negative		True negative	TRUE	PASS	FALSE	FALSE	NA	NA	NA	NA	FALSE	NA	NA	NA	NA	NA	63	IA	Low	Unknown	26	1
COEUR	PASS	EC	PASS	poor seq quality in the first run	ATiM_1311	ND	TP53	NA	NA	NA	NA	NA	NA	NA	NA	NA	NA	NA	NA	1	1	1	1	1	NA	1	Negative		True negative	TRUE	FAIL	FALSE	TRUE	PASS	FALSE	FALSE	FALSE	FALSE	NA	NA	NA	NA	NA		IIA	Low	Suboptimal	6	0
COEUR	PASS	EC	PASS	poor seq quality in the first run	ATiM_1290	ND	TP53	NA	NA	NA	NA	NA	NA	NA	NA	NA	NA	NA	NA	1	1	1	1	1	NA	1	Negative		True negative	TRUE	FAIL	FALSE	TRUE	PASS	FALSE	FALSE	FALSE	FALSE	NA	NA	NA	NA	NA		IIB	Low	Suboptimal	34
COEUR	FAIL	HGSC	FAIL	NA	ATiM_0478	NA	TP53	NA	NA	NA	NA	NA	NA	NA	NA	NA	NA	poor seq quality		2	2	2	2	2		2	Positive	nonsynonymous		TRUE	FAIL	FALSE	FALSE	NA	NA	NA	NA	FALSE	NA	NA	NA	NA	NA	45	IIC	High	Optimal	30	0
COEUR	PASS	EC	FAIL	NA	ATiM_1008	ND	TP53	NA	NA	NA	NA	NA	NA	NA	NA	NA	NA	NA	NA	1	1	1	1	1	NA	1	Negative		True negative	TRUE	PASS	FALSE	FALSE	NA	NA	NA	NA	FALSE	NA	NA	NA	NA	NA	51	IIC	High	Maximal	37	1
COEUR	PASS	EC	FAIL	NA	ATiM_0854	ND	TP53	NA	NA	NA	NA	NA	NA	NA	NA	NA	NA	NA	NA	1	0	0	1	1	NA	1	Negative		True negative	TRUE	PASS	FALSE	FALSE	NA	NA	NA	NA	FALSE	NA	NA	NA	NA	NA	28	unknown		Unknown	0	1
COEUR	PASS	EC	FAIL	NA	ATiM_0806	ND	TP53	NA	NA	NA	NA	NA	NA	NA	NA	NA	NA	NA	NA	1	1	1	1	1	NA	1	Negative		True negative	TRUE	PASS	FALSE	FALSE	NA	NA	NA	NA	FALSE	NA	NA	NA	NA	NA	55	IC	Low	Unknown	15	1
COEUR	PASS	EC	PASS	poor seq quality in the first run	ATiM_0708	ND	TP53	NA	NA	NA	NA	NA	NA	NA	NA	NA	NA	NA	NA	0	1	1	1	0	NA	1	Negative		True negative	TRUE	FAIL	FALSE	TRUE	PASS	FALSE	FALSE	FALSE	FALSE	NA	NA	NA	NA	NA	57	IC	Low	Maximal	66	1
COEUR	PASS	EC	FAIL	NA	ATiM_0725	ND	TP53	NA	NA	NA	NA	NA	NA	NA	NA	NA	NA	NA	NA	1	1	1	1	1	NA	1	Negative		True negative	TRUE	PASS	FALSE	FALSE	NA	NA	NA	NA	FALSE	NA	NA	NA	NA	NA	44	IIC	High	Maximal	32	1
COEUR	PASS	EC	PASS	poor seq quality in the first run	ATiM_0752	ND	TP53	NA	NA	NA	NA	NA	NA	NA	NA	NA	NA	NA	NA	0	0	0	1	0	NA	1	Negative		True negative	TRUE	FAIL	FALSE	TRUE	PASS	FALSE	FALSE	FALSE	FALSE	NA	NA	NA	NA	NA	63	unknown		Maximal	123	1
COEUR	PASS	EC	FAIL	NA	ATiM_0888	ND	TP53	NA	NA	NA	NA	NA	NA	NA	NA	NA	NA	NA	NA	0	1	1	1	1	NA	1	Negative		True negative	TRUE	PASS	FALSE	FALSE	NA	NA	NA	NA	FALSE	NA	NA	NA	NA	NA	36	IA	Low	Unknown	44	1
COEUR	PASS	EC	FAIL	NA	ATiM_0740	ND	TP53	NA	NA	NA	NA	NA	NA	NA	NA	NA	NA	NA	NA	1	1	1	1	1	NA	1	Negative		True negative	TRUE	PASS	FALSE	FALSE	NA	NA	NA	NA	FALSE	NA	NA	NA	NA	NA	66	IIC	High	Maximal	8	1
COEUR	PASS	EC	FAIL	NA	ATiM_0440	ND	TP53	NA	NA	NA	NA	NA	NA	NA	NA	NA	NA	NA	NA	0	1	0	1	0	NA	1	Negative		True negative	TRUE	PASS	FALSE	FALSE	NA	NA	NA	NA	FALSE	NA	NA	NA	NA	NA	51	IC	Low	Unknown	81	1
COEUR	PASS	EC	PASS	TP53seq-WT	ATiM_0407	ND	TP53	NA	NA	NA	NA	NA	NA	NA	NA	NA	NA	NA	very noisy	1	0	0	0	0	1	1	Negative		True negative	TRUE	PASS	FALSE	TRUE	PASS	FALSE	FALSE	FALSE	TRUE	PASS	FALSE	TRUE	FALSE	FALSE	59	IC	Low	Maximal	59	1
COEUR	PASS	EC	FAIL	NA	ATiM_0334	ND	TP53	NA	NA	NA	NA	NA	NA	NA	NA	NA	NA	NA	NA	1	1	1	1	1	NA	1	Negative		True negative	TRUE	PASS	FALSE	FALSE	NA	NA	NA	NA	FALSE	NA	NA	NA	NA	NA	47	IA	Low	Unknown	49	1
COEUR	PASS	EC	FAIL	NA	ATiM_1112	ND	TP53	NA	NA	NA	NA	NA	NA	NA	NA	NA	NA	NA	NA	1	1	1	1	1	NA	1	Negative		True negative	TRUE	PASS	FALSE	FALSE	NA	NA	NA	NA	FALSE	NA	NA	NA	NA	NA	47	IA	Low	Maximal	122	1
COEUR	PASS	EC	PASS	poor seq quality in the first run	ATiM_0704	ND	TP53	NA	NA	NA	NA	NA	NA	NA	NA	NA	NA	NA	NA	1	1	1	1	1	NA	1	Negative		True negative	TRUE	FAIL	FALSE	TRUE	PASS	FALSE	FALSE	FALSE	FALSE	NA	NA	NA	NA	NA	80	IC	Low	Maximal	3	1
COEUR	PASS	EC	FAIL	NA	ATiM_0739	ND	TP53	NA	NA	NA	NA	NA	NA	NA	NA	NA	NA	NA	NA	1		1	1	1	NA	1	Negative		True negative	TRUE	PASS	FALSE	FALSE	NA	NA	NA	NA	FALSE	NA	NA	NA	NA	NA	51	IV	High	Maximal	7	0
COEUR	PASS	EC	PASS	TP53seq-WT	ATiM_0462	ND	TP53	NA	NA	NA	NA	NA	NA	NA	NA	NA	NA	NA	NA	1	0	0	0	0	1	1	Negative		True negative	TRUE	PASS	FALSE	TRUE	PASS	FALSE	FALSE	FALSE	TRUE	PASS	FALSE	TRUE	FALSE	FALSE	58	IA	Low	Unknown	55	1
COEUR	PASS	EC	PASS	poor seq quality in the first run	ATiM_0768	ND	TP53	NA	NA	NA	NA	NA	NA	NA	NA	NA	NA	NA	NA	1	1	1	1	1	NA	1	Negative		True negative	TRUE	FAIL	FALSE	TRUE	PASS	FALSE	FALSE	FALSE	FALSE	NA	NA	NA	NA	NA	41	IIIC	High	Maximal	37	1
COEUR	PASS	EC	FAIL	NA	ATiM_0890	ND	TP53	NA	NA	NA	NA	NA	NA	NA	NA	NA	NA	NA	NA	1	1	1	1	1	NA	1	Negative		True negative	TRUE	PASS	FALSE	FALSE	NA	NA	NA	NA	FALSE	NA	NA	NA	NA	NA	58	IA	Low	Unknown	17	1
COEUR	PASS	EC	FAIL	NA	ATiM_0469	ND	TP53	NA	NA	NA	NA	NA	NA	NA	NA	NA	NA	NA	NA	1	1	1	1	1	NA	1	Negative		True negative	TRUE	PASS	FALSE	FALSE	NA	NA	NA	NA	FALSE	NA	NA	NA	NA	NA	47	IA	Low	Maximal	46	1
COEUR	PASS	EC	FAIL	NA	ATiM_0756	ND	TP53	NA	NA	NA	NA	NA	NA	NA	NA	NA	NA	NA	NA	0	0	0	1	0	NA	1	Negative		True negative	TRUE	PASS	FALSE	FALSE	NA	NA	NA	NA	FALSE	NA	NA	NA	NA	NA	62	IIIC	High	Optimal	106	1
COEUR	PASS	EC	FAIL	NA	ATiM_0472	ND	TP53	NA	NA	NA	NA	NA	NA	NA	NA	NA	NA	NA	NA	1	1	1	1	1	NA	1	Negative		True negative	TRUE	PASS	FALSE	FALSE	NA	NA	NA	NA	FALSE	NA	NA	NA	NA	NA	82	IC	Low	Maximal	43	1
COEUR	PASS	EC	FAIL	NA	ATiM_0808	ND	TP53	NA	NA	NA	NA	NA	NA	NA	NA	NA	NA	NA	NA	1	1	1	1	1	NA	1	Negative		True negative	TRUE	PASS	FALSE	FALSE	NA	NA	NA	NA	FALSE	NA	NA	NA	NA	NA	50	IA	Low	Unknown	65	1
COEUR	PASS	EC	FAIL	NA	ATiM_0392	ND	TP53	NA	NA	NA	NA	NA	NA	NA	NA	NA	NA	NA	NA	1	1	1	1	1	NA	1	Negative		True negative	TRUE	PASS	FALSE	FALSE	NA	NA	NA	NA	FALSE	NA	NA	NA	NA	NA	52	IA	Low	Maximal	112	1
COEUR	PASS	EC	PASS	IHC False negative	ATiM_0930	ND	TP53	NA	NA	NA	NA	NA	NA	NA	NA	NA	NA	NA	sample very noisy, previous mutation not verified	1	1	0	1	1	1	1	Negative		True negative	TRUE	PASS	TRUE	TRUE	PASS	FALSE	FALSE	TRUE	FALSE	NA	NA	NA	NA	NA	78	IC	Low	Unknown	0
COEUR	PASS	EC	FAIL	NA	ATiM_0976	ND	TP53	NA	NA	NA	NA	NA	NA	NA	NA	NA	NA	NA	NA	1	1	1	1	1	NA	1	Negative		True negative	TRUE	PASS	FALSE	FALSE	NA	NA	NA	NA	FALSE	NA	NA	NA	NA	NA	52	IIIC	High	Suboptimal	61	1
COEUR	PASS	EC	FAIL	NA	ATiM_0746	ND	TP53	NA	NA	NA	NA	NA	NA	NA	NA	NA	NA	NA	NA	1	1	1	1	2	NA	1	Negative		True negative	TRUE	PASS	FALSE	FALSE	NA	NA	NA	NA	FALSE	NA	NA	NA	NA	NA	75	IA	Low	Maximal	23	1
COEUR	PASS	EC	FAIL	NA	ATiM_0802	indel	TP53	c.508delT	p.T170fs	17	7578421	GT	G	0.62429	0.628279	3697	3812	NA	NA	0	0	0	0	1	NA	0	Positive	other	True positive	TRUE	PASS	TRUE	FALSE	NA	NA	NA	NA	FALSE	NA	NA	NA	NA	NA	33	IIB	Low	Optimal	27	0
COEUR	PASS	EC	FAIL	NA	ATiM_0644	ND	TP53	NA	NA	NA	NA	NA	NA	NA	NA	NA	NA	NA	NA	1	1	1	1	2	NA	1	Negative		True negative	TRUE	PASS	FALSE	FALSE	NA	NA	NA	NA	FALSE	NA	NA	NA	NA	NA	60	IIC	High	Maximal	73	1
COEUR	PASS	EC	PASS	IHC False negative	ATiM_0441	NA	TP53	NA	NA	NA	NA	NA	NA	NA	NA	NA	NA	no additional DNA available		1	1	1	1	1	1	1	Negative		False negative	TRUE	PASS	TRUE	FALSE	NA	NA	NA	NA	FALSE	NA	NA	NA	NA	NA	51	IA	Low	Unknown	73	1
COEUR	PASS	EC	FAIL	NA	ATiM_0623	ND	TP53	NA	NA	NA	NA	NA	NA	NA	NA	NA	NA	NA	NA	1	1	1	1	1	NA	1	Negative		True negative	TRUE	PASS	FALSE	FALSE	NA	NA	NA	NA	FALSE	NA	NA	NA	NA	NA		unknown		Unknown
COEUR	PASS	HGSC	FAIL	NA	ATiM_0245	nonsynonymous	TP53	c.G524A	p.R175H	17	7578406	C	T	0.69598	0.70971	5651	7024	NA	NA				2		NA	2	Positive	nonsynonymous	True positive	TRUE	PASS	TRUE	FALSE	NA	NA	NA	NA	FALSE	NA	NA	NA	NA	NA	42	IIIC	High	Maximal	50	0
COEUR	PASS	HGSC	FAIL	NA	ATiM_1231	stopgain	TP53	c.C916T	p.R306X	17	7577022	G	A	0.6832	0.705	303	417	NA	NA				3		NA	3	Positive	other	True positive	TRUE	PASS	TRUE	FALSE	NA	NA	NA	NA	FALSE	NA	NA	NA	NA	NA	46	IIIB	High	Maximal	48	1
COEUR	FAIL	HGSC	PASS	poor seq quality in the first run	ATiM_0414	NA	TP53	NA	NA	NA	NA	NA	NA	NA	NA	NA	NA	poor seq quality	three more mutations found in the same amplicon, false positive				2		NA	2	Positive	nonsynonymous	False positive	TRUE	FAIL	FALSE	TRUE	FAIL	TRUE	FALSE	FALSE	TRUE	FAIL	FALSE	FALSE	TRUE	FALSE	60	IC	Low	Maximal	29	0
COEUR	PASS	HGSC	FAIL	NA	ATiM_0327	nonsynonymous	TP53	c.T470A	p.V157D	17	7578460	A	T	0.57726	0.50649	1372	231	NA	NA				2		NA	2	Positive	nonsynonymous	True positive	TRUE	PASS	TRUE	FALSE	NA	NA	NA	NA	FALSE	NA	NA	NA	NA	NA	70	IIIC	High	Suboptimal	40	0
COEUR	FAIL	NA	FAIL	NA	ATiM_0767	NA	TP53	NA	NA	NA	NA	NA	NA	NA	NA	NA	NA	CCC					1			1	Negative		True negative	TRUE	PASS	FALSE	FALSE	NA	NA	NA	NA	FALSE	NA	NA	NA	NA	NA	55	IC	Low	Unknown	44	1
COEUR	FAIL	NA	FAIL	NA	ATiM_0446	NA	TP53	NA	NA	NA	NA	NA	NA	NA	NA	NA	NA	SBOT					1			1	Negative		True negative	TRUE	PASS	FALSE	FALSE	NA	NA	NA	NA	FALSE	NA	NA	NA	NA	NA	55	IIIC	High	Unknown	23	0
COEUR	FAIL	NA	FAIL	NA	ATiM_0529	NA	TP53	NA	NA	NA	NA	NA	NA	NA	NA	NA	NA	Normal tissue												TRUE	PASS	FALSE	FALSE	NA	NA	NA	NA	FALSE	NA	NA	NA	NA	NA	78	IIC	High	Unknown	19	0
COEUR	PASS	HGSC	FAIL	NA	ATiM_0060	nonsynonymous	TP53	c.C833G	p.P278R	17	7577105	G	C	0.2987	0.28793	616	1226	NA	NA				2		NA	2	Positive	nonsynonymous	True positive	TRUE	PASS	TRUE	FALSE	NA	NA	NA	NA	FALSE	NA	NA	NA	NA	NA	59	IIIC	High	Unknown	3	1
COEUR	PASS	HGSC	FAIL	NA	ATiM_0049	nonsynonymous	TP53	c.C832T	p.P278S	17	7577106	G	A	0.20981	0.19532	734	983	NA	NA				2		NA	2	Positive	nonsynonymous	True positive	TRUE	PASS	TRUE	FALSE	NA	NA	NA	NA	FALSE	NA	NA	NA	NA	NA	89	IIIC	High	Suboptimal	5	0
COEUR	PASS	HGSC	FAIL	NA	ATiM_0599	stopgain	TP53	c.G202T	p.E68X	17	7579485	C	A	0.68653	0.72537	386	477	NA	NA				0		NA	0	Positive	other	True positive	TRUE	PASS	TRUE	FALSE	NA	NA	NA	NA	FALSE	NA	NA	NA	NA	NA	36	IIIC	High	Unknown	6	1
COEUR	PASS	HGSC	FAIL	NA	ATiM_0494	nonsynonymous	TP53	c.G527C	p.C176S	17	7578403	C	G	0.038082	0.023744	709	1095	NA	NA				2		NA	2	Positive	nonsynonymous	True positive	TRUE	PASS	TRUE	FALSE	NA	NA	NA	NA	FALSE	NA	NA	NA	NA	NA	40	IIIC	High	Suboptimal	13	0
COEUR	PASS	HGSC	FAIL	NA	ATiM_0076	stopgain	TP53	c.C637T	p.R213X	17	7578212	G	A	0.955	0.96257	400	374	NA	NA				0		NA	0	Positive	other	True positive	TRUE	PASS	TRUE	FALSE	NA	NA	NA	NA	FALSE	NA	NA	NA	NA	NA	67	IIIC	High	Suboptimal	9	0
COEUR	PASS	HGSC	PASS	TP53seq-WT	ATiM_1230	splicing	TP53	c.356-2delA	p.?	17	7578555	CT	C	NA	NA	NA	NA	NA	detected by Sanger only				0		Not available	0	Positive	other	True positive	TRUE	PASS	FALSE	TRUE	PASS	FALSE	FALSE	FALSE	TRUE	PASS	TRUE	TRUE	FALSE	TRUE	47	IIIC	High	Suboptimal	19	0
CLS	PASS	HGSC	FAIL	NA	CLS_01	nonsynonymous	TP53	c.G404T	p.C135F	17	7578526	C	A	0.782	0.744	5061	6287	NA	NA	2	2	2	2	2		2	Positive	nonsynonymous	True positive	TRUE	PASS	TRUE	FALSE	NA	NA	NA	NA	FALSE	NA	NA	NA	NA	NA	58	IV	High	Optimal	90.8242	1
CLS	PASS	HGSC	FAIL	NA	CLS_02	nonsynonymous	TP53	c.A488G	p.Y163C	17	7578442	T	C	0.881	0.9	2840	3155	NA	NA	2	2	2	2	2		2	Positive	nonsynonymous	True positive	TRUE	PASS	TRUE	FALSE	NA	NA	NA	NA	FALSE	NA	NA	NA	NA	NA	73	IIIC	High	Optimal	16.1209	0
CLS	PASS	HGSC	FAIL	NA	CLS_03	nonsynonymous	TP53	c.G743A	p.R248Q	17	7577538	C	T	0.905	0.862	2390	2915	NA	NA	2	2	2	2	2		2	Positive	nonsynonymous	True positive	TRUE	PASS	TRUE	FALSE	NA	NA	NA	NA	FALSE	NA	NA	NA	NA	NA	51	IIIC	High	Suboptimal	3.46154	0
CLS	PASS	HGSC	FAIL	NA	CLS_04	indel	TP53	c.844_849delCGGCGC	p.R282del2	17	7577088	TGCGCCG	T	NA	NA	NA	NA	NA	end of the read	0	0	0	0	0		0	Positive	other	True positive	TRUE	PASS	TRUE	FALSE	NA	NA	NA	NA	FALSE	NA	NA	NA	NA	NA	59	IIIC	High	Optimal	10.9451	0
CLS	PASS	HGSC	PASS	TP53seq-WT	CLS_05	indel	TP53	c.736_742delATGAACC	p.246_247del248fs	17	7577538	CGGTTCAT	C	0.790269	0.777074	5097	6944	NA	NA	0	0	0	3	3	NA	3	Positive	other	True positive	TRUE	PASS	FALSE	TRUE	PASS	TRUE	TRUE	TRUE	TRUE	PASS	TRUE	FALSE	TRUE	TRUE	66	IV	High	Optimal	7.54945	0
CLS	PASS	HGSC	FAIL	NA	CLS_06	nonsynonymous	TP53	c.A659G	p.Y220C	17	7578190	T	C	0.725	0.667	222	300	NA	NA	2	2	2	2	2		2	Positive	nonsynonymous	True positive	TRUE	PASS	TRUE	FALSE	NA	NA	NA	NA	FALSE	NA	NA	NA	NA	NA	70	IIIC	High	Optimal	15.9231	0
CLS	PASS	HGSC	FAIL	NA	CLS_07	nonsynonymous	TP53	c.G733T	p.G245C	17	7577548	C	A	0.546	0.561	2389	198	NA	NA	2	2	2	2	2		2	Positive	nonsynonymous	True positive	TRUE	PASS	TRUE	FALSE	NA	NA	NA	NA	FALSE	NA	NA	NA	NA	NA	50	IIIC	High	Optimal	6.49451	0
CLS	PASS	HGSC	PASS	IHC False negative	CLS_08	splicing	TP53	c.920-1G>A	p.?	17	7576927	C	T	0.123	0.123	5831	4989	NA	NA	0	0	0	1	1	1	1	Negative		False negative	TRUE	PASS	TRUE	TRUE	PASS	TRUE	TRUE	FALSE	FALSE	NA	NA	NA	NA	NA	77	IIIC	High	Optimal	17.6044	0
CLS	PASS	HGSC	FAIL	NA	CLS_09	nonsynonymous	TP53	c.G524A	p.R175H	17	7578406	C	T	0.626	0.596	1632	2297	NA	NA	2	2	2	2	2		2	Positive	nonsynonymous	True positive	TRUE	PASS	TRUE	FALSE	NA	NA	NA	NA	FALSE	NA	NA	NA	NA	NA	53	IIIC	High	Optimal	66.4286	1
CLS	PASS	HGSC	PASS	IHC False positive	CLS_10	indel	TP53	c.1176dupA	p.D392_393fs	17	7572932	C	CT	0.874846	0.943258	8134	7913	NA	NA	0	0	0	1	1	1	1	Negative		False negative	TRUE	PASS	TRUE	TRUE	PASS	TRUE	TRUE	FALSE	TRUE	PASS	TRUE	TRUE	FALSE	FALSE	54	IIIC	High	Suboptimal	14.7033	0
CLS	PASS	HGSC	FAIL	NA	CLS_11	indel	TP53	c.175_176del2	p.G59fs	17	7579510	ACC	A	0.4633	0.2406	3885	4754	NA	NA	0	0	0	0	0		0	Positive	other	True positive	TRUE	PASS	TRUE	FALSE	NA	NA	NA	NA	FALSE	NA	NA	NA	NA	NA	59	IIIC	High	Optimal	8.86813	0
CLS	PASS	HGSC	PASS	IHC False positive	CLS_12	stopgain	TP53	c.G772T	p.E258X	17	7577509	C	A	0.794	0.785	282	307	NA	NA	1	1	1	2	2	2	2	Positive	nonsynonymous	True positive	TRUE	PASS	TRUE	TRUE	PASS	TRUE	TRUE	FALSE	TRUE	PASS	TRUE	TRUE	FALSE	FALSE	64	IIIC	High	Suboptimal	16.0549	0
CLS	PASS	HGSC	FAIL	NA	CLS_13	stopgain	TP53	c.C574T	p.Q192X	17	7578275	G	A	0.718	0.657	3075	4528	NA	NA	0	0	0	0	0		0	Positive	other	True positive	TRUE	PASS	TRUE	FALSE	NA	NA	NA	NA	FALSE	NA	NA	NA	NA	NA	60	IIIC	High	Optimal	6.85714	0
CLS	FAIL	NA	FAIL	NA	CLS_14	NA	TP53	NA	NA	NA	NA	NA	NA	NA	NA	NA	NA	Mesothelioma		0	0	1	1	1		1	Negative		True negative	TRUE	PASS	FALSE	FALSE	NA	NA	NA	NA	FALSE	NA	NA	NA	NA	NA	59	IIIC	High	Optimal	8.93407	0
CLS	PASS	HGSC	FAIL	NA	CLS_15	nonsynonymous	TP53	c.G475C	p.A159P	17	7578455	C	G	0.153	0.167	2882	3167	NA	NA	2	2	2	2	2		2	Positive	nonsynonymous	True positive	TRUE	PASS	TRUE	FALSE	NA	NA	NA	NA	FALSE	NA	NA	NA	NA	NA	64	IIIC	High	Optimal	33.4286	0
CLS	PASS	HGSC	FAIL	NA	CLS_16	nonsynonymous	TP53	c.G814T	p.V272L	17	7577124	C	A	0.781	0.793	233	3660	NA	NA	2	2	2	2	2		2	Positive	nonsynonymous	True positive	TRUE	PASS	TRUE	FALSE	NA	NA	NA	NA	FALSE	NA	NA	NA	NA	NA	67	IV	High	Optimal	22.3516	0
CLS	PASS	HGSC	FAIL	NA	CLS_17	nonsynonymous	TP53	c.A659G	p.Y220C	17	7578190	T	C	0.108	0.119	4350	2322	NA	NA	2	2	2	2	2		2	Positive	nonsynonymous	True positive	TRUE	PASS	TRUE	FALSE	NA	NA	NA	NA	FALSE	NA	NA	NA	NA	NA	56	IV	High	Optimal	20.6044	0
CLS	PASS	EC	FAIL	NA	CLS_18	ND	TP53	NA	NA	NA	NA	NA	NA	NA	NA	NA	NA	NA	NA	0	1	1	1	1		1	Negative		True negative	TRUE	PASS	FALSE	FALSE	NA	NA	NA	NA	FALSE	NA	NA	NA	NA	NA	74	IV	High	Optimal	11.8022	0
CLS	FAIL	NA	FAIL	NA	CLS_19	NA	TP53	NA	NA	NA	NA	NA	NA	NA	NA	NA	NA	Normal Fallopian Tube		0	0	0	1	1		1	Negative		True negative	TRUE	PASS	FALSE	FALSE	NA	NA	NA	NA	FALSE	NA	NA	NA	NA	NA	53	IV	High	Optimal	9.26374	0
CLS	FAIL	NA	FAIL	NA	CLS_20	NA	TP53	NA	NA	NA	NA	NA	NA	NA	NA	NA	NA	proliferative endometrium		0	0	0	1	1		1	Negative		True negative	TRUE	PASS	FALSE	FALSE	NA	NA	NA	NA	FALSE	NA	NA	NA	NA	NA	58	IIIC	High	Suboptimal	12.2308	0
CLS	PASS	HGSC	FAIL	NA	CLS_21	nonsynonymous	TP53	c.G646T	p.V216L	17	7578203	C	A	0.945	0.934	4096	5168	NA	NA	2	2	2	2	2		2	Positive	nonsynonymous	True positive	TRUE	PASS	TRUE	FALSE	NA	NA	NA	NA	FALSE	NA	NA	NA	NA	NA	66	IIIC	High	Suboptimal	14.1099	0
CLS	PASS	EC	FAIL	NA	CLS_22	synonymous	TP53	c.G672A	p.E224E	17	7578177	C	T	0.57	0.538	2237	2768	NA	NA	0	0	0	1	0		1	Negative		True negative	TRUE	PASS	TRUE	FALSE	NA	NA	NA	NA	FALSE	NA	NA	NA	NA	NA	56	IIIC	High	Optimal	23.5714	0
CLS	PASS	HGSC	FAIL	NA	CLS_23	nonsynonymous	TP53	c.G404A	p.C135Y	17	7578526	C	T	NA	0.7037	NA	5390	NA	no reads for one replicate	2	2	2	2	2		2	Positive	nonsynonymous	True positive	TRUE	PASS	TRUE	FALSE	NA	NA	NA	NA	FALSE	NA	NA	NA	NA	NA	46	IIIC	High	Suboptimal	8.17582	0
CLS	PASS	HGSC	FAIL	NA	CLS_24	nonsynonymous	TP53	c.C528G	p.C176W	17	7578402	G	C	0.1567	NA	6598	NA	NA	no reads for one replicate	2	2	2	2	2		2	Positive	nonsynonymous	True positive	TRUE	PASS	TRUE	FALSE	NA	NA	NA	NA	FALSE	NA	NA	NA	NA	NA	49	IIIC	High	Suboptimal	12.8901	0
CLS	PASS	HGSC	FAIL	NA	CLS_25	nonsynonymous	TP53	c.C742T	p.R248W	17	7577539	G	A	0.56	0.516	2927	2597	NA	no reads	2	2	2	2	2		2	Positive	nonsynonymous	True positive	TRUE	PASS	TRUE	FALSE	NA	NA	NA	NA	FALSE	NA	NA	NA	NA	NA	43	IV	High	Optimal	14.8681	0
CLS	PASS	HGSC	FAIL	NA	CLS_26	nonsynonymous	TP53	c.G733T	p.G245C	17	7577548	C	A	0.733	0.743	2817	3714	NA	no reads	2	2	2	2	2		2	Positive	nonsynonymous	True positive	TRUE	PASS	TRUE	FALSE	NA	NA	NA	NA	FALSE	NA	NA	NA	NA	NA	58	IIIC	High	Optimal	11.5714	0
CLS	PASS	HGSC	FAIL	NA	CLS_27	nonsynonymous	TP53	c.A488G	p.Y163C	17	7578442	T	C	0.828	0.849	3360	2715	NA	no reads	2	2	2	2	2		2	Positive	nonsynonymous	True positive	TRUE	PASS	TRUE	FALSE	NA	NA	NA	NA	FALSE	NA	NA	NA	NA	NA	72	IIIC	High	Suboptimal	7.94505	0
CLS	PASS	HGSC	FAIL	NA	CLS_28	splicing	TP53	c.559+1G>A	p.?	17	7578370	C	T	NA	0.5219	NA	9121	NA	no reads for one replicate	0	0	0	0	0		0	Positive	other	True positive	TRUE	PASS	TRUE	FALSE	NA	NA	NA	NA	FALSE	NA	NA	NA	NA	NA	56	IIIC	High	Suboptimal	19.5165	0
CLS	PASS	HGSC	FAIL	NA	CLS_29	nonsynonymous	TP53	c.G830T	p.C277F	17	7577108	C	A	0.623	0.657	2207	2419	NA	NA	2	2	2	2	2		2	Positive	nonsynonymous	True positive	TRUE	PASS	TRUE	FALSE	NA	NA	NA	NA	FALSE	NA	NA	NA	NA	NA	52	IIIC	High	Optimal	10.7473	0
CLS	PASS	HGSC	FAIL	NA	CLS_30	splicing	TP53	c.672+1G>T	p.?	17	7578176	C	A	0.615	0.642	671	1014	NA	NA	0	0	0	0	0		0	Positive	other	True positive	TRUE	PASS	TRUE	FALSE	NA	NA	NA	NA	FALSE	NA	NA	NA	NA	NA	63	IV	High	Suboptimal	8.6044	0
CLS	PASS	HGSC	FAIL	NA	CLS_31	nonsynonymous	TP53	c.G814T	p.V272L	17	7577124	C	A	0.725	0.708	643	2477	NA	NA	2	2	2	2	2		2	Positive	nonsynonymous	True positive	TRUE	PASS	TRUE	FALSE	NA	NA	NA	NA	FALSE	NA	NA	NA	NA	NA	52	IIIC	High	Optimal	13.1868	0
CLS	FAIL	NA	FAIL	NA	CLS_32	NA	TP53	NA	NA	NA	NA	NA	NA	NA	NA	NA	NA	No tissue		0			0			0	Positive	other		TRUE	PASS	FALSE	FALSE	NA	NA	NA	NA	FALSE	NA	NA	NA	NA	NA		unknown		Unknown
CLS	PASS	HGSC	FAIL	NA	CLS_33	nonsynonymous	TP53	c.G527A	p.C176Y	17	7578403	C	T	0.669	0.732	719	760	NA	NA	2	2	2	2	2		2	Positive	nonsynonymous	True positive	TRUE	PASS	TRUE	FALSE	NA	NA	NA	NA	FALSE	NA	NA	NA	NA	NA	63	IIIB	High	Optimal	7.54945	0
CLS	FAIL	EC	FAIL	NA	CLS_34	NA	TP53	NA	NA	NA	NA	NA	NA	NA	NA	NA	NA	no IHC data						0						TRUE	PASS	FALSE	FALSE	NA	NA	NA	NA	FALSE	NA	NA	NA	NA	NA	61	IIIC	High	Optimal	10.6154	0
CLS	PASS	HGSC	FAIL	NA	CLS_35	nonsynonymous	TP53	c.A716G	p.N239S	17	7577565	T	C	0.398	0.425	3577	3149	NA	NA	2	2	2	2	2		2	Positive	nonsynonymous	True positive	TRUE	PASS	TRUE	FALSE	NA	NA	NA	NA	FALSE	NA	NA	NA	NA	NA	46	unknown		Suboptimal	11.6044	0
CLS	PASS	HGSC	FAIL	NA	CLS_36	nonsynonymous	TP53	c.G818A	p.R273H	17	7577120	C	T	0.735	0.681	2272	2592	NA	NA	2	2	2	2	2		2	Positive	nonsynonymous	True positive	TRUE	PASS	TRUE	FALSE	NA	NA	NA	NA	FALSE	NA	NA	NA	NA	NA	45	IIIC	High	Optimal	18.8242	0
CLS	PASS	HGSC	FAIL	NA	CLS_37	nonsynonymous	TP53	c.T809C	p.F270S	17	7577129	A	G	0.123	0.172	2673	2154	NA	NA	2	2	2	2	2		2	Positive	nonsynonymous	True positive	TRUE	PASS	TRUE	FALSE	NA	NA	NA	NA	FALSE	NA	NA	NA	NA	NA	49	IV	High	Optimal	11.9341	0
CLS	PASS	HGSC	PASS	IHC False negative	CLS_38	splicing	TP53	c.673-2A>G	p.?	17	7577610	T	C	0.874	0.9	2992	2773	NA	NA	0	0	0	1	0	0	0	Positive	other	True positive	TRUE	PASS	TRUE	TRUE	PASS	TRUE	TRUE	FALSE	FALSE	NA	NA	NA	NA	NA	70	IV	High	Suboptimal	7.12088	0
CLS	FAIL	NA	FAIL	NA	CLS_39	NA	TP53	NA	NA	NA	NA	NA	NA	NA	NA	NA	NA	LGSC		1	1	1	1	1		1	Negative		True negative	TRUE	PASS	FALSE	FALSE	NA	NA	NA	NA	FALSE	NA	NA	NA	NA	NA	67	IIIC	High	Optimal	4.12088	0
CLS	PASS	HGSC	FAIL	NA	CLS_40	nonsynonymous	TP53	c.G524A	p.R175H	17	7578406	C	T	0.892	0.902	990	1904	NA	NA	2	2	2	2	2		2	Positive	nonsynonymous	True positive	TRUE	PASS	TRUE	FALSE	NA	NA	NA	NA	FALSE	NA	NA	NA	NA	NA	73	IIIC	High	Suboptimal	13.978	0
CLS	PASS	HGSC	FAIL	NA	CLS_41	nonsynonymous	TP53	c.A715G	p.N239D	17	7577566	T	C	0.578	0.65	3340	3957	NA	NA	2	2	2	2	2		2	Positive	nonsynonymous	True positive	TRUE	PASS	TRUE	FALSE	NA	NA	NA	NA	FALSE	NA	NA	NA	NA	NA	64	IV	High	Optimal	64.1538	1
CLS	PASS	HGSC	FAIL	NA	CLS_42	nonsynonymous	TP53	c.G818A	p.R273H	17	7577120	C	T	NA	0.3952	NA	4319	NA	no reads for one replicate	2	2	2	2	2		2	Positive	nonsynonymous	True positive	TRUE	PASS	TRUE	FALSE	NA	NA	NA	NA	FALSE	NA	NA	NA	NA	NA	72	IV	High	Optimal	9	0
CLS	PASS	HGSC	FAIL	NA	CLS_43	indel	TP53	c.880delG	p.E294fs	17	7577057	TC	T	0.2696	0.1918	5479	7749	NA	NA	3	1	3	3	3	NA	3	Positive	other	True positive	TRUE	PASS	TRUE	FALSE	NA	NA	NA	NA	FALSE	NA	NA	NA	NA	NA	68	IIIC	High	Optimal	8.8022	0
CLS	PASS	HGSC	FAIL	NA	CLS_44	splicing	TP53	c.559+1G>T	p.?	17	7578370	C	A	0	0.3141	2	9078	NA	NA	0	0	0	0	0		0	Positive	other	True positive	TRUE	PASS	TRUE	FALSE	NA	NA	NA	NA	FALSE	NA	NA	NA	NA	NA	64	IIIC	High	Suboptimal	13.022	0
CLS	PASS	HGSC	PASS	IHC False negative	CLS_45	indel	TP53	c.673delG	p.V225fs	17	7577607	AC	A	0.387379	0.46153	9270	8981	NA	NA	0	0	1	1	1	1	1	Negative		False negative	TRUE	PASS	TRUE	TRUE	PASS	TRUE	TRUE	FALSE	TRUE	PASS	TRUE	FALSE	TRUE	FALSE	55	IIIC	High	Optimal	12.0989	0
CLS	FAIL	HGSC	FAIL	NA	CLS_46	NA	TP53	NA	NA	NA	NA	NA	NA	NA	NA	NA	NA	poor seq quality		2	2	2	2	2		2	Positive	nonsynonymous		TRUE	FAIL	FALSE	FALSE	NA	NA	NA	NA	FALSE	NA	NA	NA	NA	NA	44	IIIC	High	Optimal	6.72527	0
CLS	PASS	HGSC	FAIL	NA	CLS_47	nonsynonymous	TP53	c.G818A	p.R273H	17	7577120	C	T	0.462	0.456	5220	4726	NA	NA	2	2	2	2	2		2	Positive	nonsynonymous	True positive	TRUE	PASS	TRUE	FALSE	NA	NA	NA	NA	FALSE	NA	NA	NA	NA	NA	55	IV	High	Optimal	12	0
CLS	PASS	HGSC	PASS	Other	CLS_48	splicing	TP53	c.G672T	p.E224D	17	7578177	C	A	0.657	0.671	2849	2419	NA	splicing and nonsynonymous mutation in one	0	0	0	0	0	0	0	Positive	other	True positive	TRUE	PASS	TRUE	TRUE	PASS	TRUE	TRUE	FALSE	TRUE	PASS	TRUE	TRUE	FALSE	FALSE	49	IV	High	Optimal	22.1209	0
CLS	PASS	HGSC	FAIL	NA	CLS_49	nonsynonymous	TP53	c.T613C	p.Y205H	17	7578236	A	G	0.911	0.923	3643	4061	NA	NA	2	2	2	2	2		2	Positive	nonsynonymous	True positive	TRUE	PASS	TRUE	FALSE	NA	NA	NA	NA	FALSE	NA	NA	NA	NA	NA	56	unknown		Optimal	10.6154	0
CLS	PASS	HGSC	FAIL	NA	CLS_50	nonsynonymous	TP53	c.G524A	p.R175H	17	7578406	C	T	0.687	0.671	1890	2215	NA	NA	2	2	2	2	2		2	Positive	nonsynonymous	True positive	TRUE	PASS	TRUE	FALSE	NA	NA	NA	NA	FALSE	NA	NA	NA	NA	NA	50	IV	High	Suboptimal	15.8901	0
CLS	PASS	HGSC	FAIL	NA	CLS_51	nonsynonymous	TP53	c.A659G	p.Y220C	17	7578190	T	C	0.751	0.767	4574	4665	NA	NA	2	2	2	2	2		2	Positive	nonsynonymous	True positive	TRUE	PASS	TRUE	FALSE	NA	NA	NA	NA	FALSE	NA	NA	NA	NA	NA	64	IIIC	High	Suboptimal	11.7363	0
CLS	PASS	HGSC	FAIL	NA	CLS_52	indel	TP53	c.124delG	p.D42fs	17	7579562	TC	T	0.8496	0.7556	4734	4361	NA	NA	0	0	1	0	0		0	Positive	other	True positive	TRUE	PASS	TRUE	FALSE	NA	NA	NA	NA	FALSE	NA	NA	NA	NA	NA	56	IIIC	High	Suboptimal	4.08791	0
CLS	PASS	HGSC	FAIL	NA	CLS_53	indel	TP53	c.339delC	p.F113fs	17	7579347	AG	A	0.8342	0.7392	5966	5908	NA	NA	0	0	0	0	0		0	Positive	other	True positive	TRUE	PASS	TRUE	FALSE	NA	NA	NA	NA	FALSE	NA	NA	NA	NA	NA	59	IV	High	Optimal	42.5275	0
CLS	FAIL	HGSC	FAIL	NA	CLS_54	NA	TP53	NA	NA	NA	NA	NA	NA	NA	NA	NA	NA	no IHC data		2										TRUE	PASS	FALSE	FALSE	NA	NA	NA	NA	FALSE	NA	NA	NA	NA	NA	71	unknown		Optimal	52.1209	1
CLS	PASS	HGSC	PASS	IHC False negative	CLS_55	indel	TP53	c.902_903dupC	p.P301fs	17	7577035	T	TG	0.788142	0.894878	2530	2616	NA	NA	0	0	0	1	2	1	1	Negative		False negative	TRUE	PASS	TRUE	TRUE	PASS	TRUE	TRUE	FALSE	TRUE	PASS	TRUE	TRUE	FALSE	FALSE	65	IIIC	High	Optimal	9.13187	0
CLS	PASS	HGSC	FAIL	NA	CLS_56	splicing	TP53	c.673-2A>G	p.?	17	7577610	T	C	0.715	0.722	5731	4126	NA	NA	0	0	0	0	1		0	Positive	other	True positive	TRUE	PASS	TRUE	FALSE	NA	NA	NA	NA	FALSE	NA	NA	NA	NA	NA	70	IV	High	Optimal	23.0769	0
CLS	PASS	HGSC	FAIL	NA	CLS_57	stopgain	TP53	c.C378A	p.Y126X	17	7578552	G	T	0.867	0.858	5819	6624	NA	NA	0	0	0	0	0		0	Positive	other	True positive	TRUE	PASS	TRUE	FALSE	NA	NA	NA	NA	FALSE	NA	NA	NA	NA	NA	48	IIIC	High	Optimal	7.71429	0
CLS	PASS	HGSC	FAIL	NA	CLS_58	stopgain	TP53	c.C916T	p.R306X	17	7577022	G	A	0.748	0.73	6782	5174	NA	NA		0	0		3	NA	3	Positive	other	True positive	TRUE	PASS	TRUE	FALSE	NA	NA	NA	NA	FALSE	NA	NA	NA	NA	NA	61	IV	High	Optimal	29.4396	0
CLS	PASS	HGSC	FAIL	NA	CLS_59	nonsynonymous	TP53	c.C380T	p.S127F	17	7578550	G	A	0.776	0.8	6388	6766	NA	NA	2	2	2	2	2		2	Positive	nonsynonymous	True positive	TRUE	PASS	TRUE	FALSE	NA	NA	NA	NA	FALSE	NA	NA	NA	NA	NA	70	IIIC	High	Suboptimal	16.9121	0
CLS	PASS	HGSC	FAIL	NA	CLS_60	nonsynonymous	TP53	c.G772A	p.E258K	17	7577509	C	T	0.912	0.815	554	340	NA	NA	2	2	2	2	2		2	Positive	nonsynonymous	True positive	TRUE	PASS	TRUE	FALSE	NA	NA	NA	NA	FALSE	NA	NA	NA	NA	NA	47	IIIC	High	Suboptimal	7.81319	0
CLS	PASS	HGSC	FAIL	NA	CLS_61	nonsynonymous	TP53	c.G1025C	p.R342P	17	7574002	C	G	0.927	0.894	4491	2945	NA	NA	2	2	2	2	2		2	Positive	nonsynonymous	True positive	TRUE	PASS	TRUE	FALSE	NA	NA	NA	NA	FALSE	NA	NA	NA	NA	NA	50	IV	High	Optimal	21	0
CLS	PASS	HGSC	PASS	IHC False positive	CLS_62	indel	TP53	c.764_766delTCA	p.I255del	17	7577514	GTGA	G	0.4179	0.4173	469	254	NA	NA	2	2	2	2	2	2	2	Positive	nonsynonymous	True positive	TRUE	PASS	TRUE	TRUE	PASS	FALSE	TRUE	FALSE	TRUE	PASS	TRUE	FALSE	TRUE	FALSE	50	unknown		Optimal	24.8901	0
CLS	PASS	HGSC	FAIL	NA	CLS_63	nonsynonymous	TP53	c.T584C	p.I195T	17	7578265	A	G	0.1645	0.1951	8828	41	NA	NA	2	1	1	2	2		2	Positive	nonsynonymous	True positive	TRUE	PASS	TRUE	FALSE	NA	NA	NA	NA	FALSE	NA	NA	NA	NA	NA	52	IIIC	High	Optimal	9.2967	0
CLS	PASS	HGSC	FAIL	NA	CLS_64	splicing	TP53	c.G672+1G>T	p.?	17	7578176	C	A	0.8805	NA	2369	NA	NA	no reads for one replicate	0	0	0	0	0		0	Positive	other	True positive	TRUE	PASS	TRUE	FALSE	NA	NA	NA	NA	FALSE	NA	NA	NA	NA	NA	53	IIIC	High	Optimal	13.2857	0
CLS	PASS	HGSC	FAIL	NA	CLS_65	indel	TP53	c.804_805insC	p.S270fs	17	7577133	G	GG	0.5837	0.6024	4290	498	NA	NA	0	0	0	0	0		0	Positive	other	True positive	TRUE	PASS	TRUE	FALSE	NA	NA	NA	NA	FALSE	NA	NA	NA	NA	NA	62	IIIC	High	Optimal	8.10989	0
CLS	PASS	HGSC	FAIL	NA	CLS_66	nonsynonymous	TP53	c.A358G	p.K120E	17	7579329	T	C	0.566	0.595	1876	126	NA	NA	2	2	2	2	2		2	Positive	nonsynonymous	True positive	TRUE	PASS	TRUE	FALSE	NA	NA	NA	NA	FALSE	NA	NA	NA	NA	NA	51	IIIC	High	Suboptimal	7.48352	0
CLS	PASS	HGSC	FAIL	NA	CLS_67	splicing	TP53	c.782+1G>T	p.?	17	7577498	C	A	0.208	0.177	830	79	NA	NA	0	0	0	0	0		0	Positive	other	True positive	TRUE	PASS	TRUE	FALSE	NA	NA	NA	NA	FALSE	NA	NA	NA	NA	NA	50	IV	High	Suboptimal	15.8901	0
CLS	FAIL	NA	FAIL	NA	CLS_68	NA	TP53	NA	NA	NA	NA	NA	NA	NA	NA	NA	NA	NOS	no reads for one replicate	2	2	2	2	2		2	Positive	nonsynonymous	True positive	TRUE	PASS	FALSE	FALSE	NA	NA	NA	NA	FALSE	NA	NA	NA	NA	NA	73	IIIC	High	Suboptimal	34.5824	1
CLS	PASS	HGSC	FAIL	NA	CLS_69	splicing	TP53	c.782+1G>T	p.?	17	7577498	C	A	NA	0.8571	NA	28	NA	NA	0	0	0	0	0		0	Positive	other	True positive	TRUE	PASS	TRUE	FALSE	NA	NA	NA	NA	FALSE	NA	NA	NA	NA	NA	73	IIIB	High	Optimal	48.3626	1
CLS	PASS	HGSC	PASS	IHC False positive	CLS_70	indel	TP53	c.764_766delTCA	p.I255del	17	7577514	GTGA	G	0.4453	0.4418	384	292	NA	NA	2	2	2	2	2	2	2	Positive	nonsynonymous	True positive	TRUE	PASS	TRUE	TRUE	PASS	FALSE	TRUE	FALSE	TRUE	PASS	TRUE	FALSE	TRUE	FALSE	70	IV	High	Optimal	23.3407	0
CLS	PASS	HGSC	FAIL	NA	CLS_71	nonsynonymous	TP53	c.G743A	p.R248Q	17	7577538	C	T	0.548	0.699	3916	2129	NA	NA	2	2	2	2	2		2	Positive	nonsynonymous	True positive	TRUE	PASS	TRUE	FALSE	NA	NA	NA	NA	FALSE	NA	NA	NA	NA	NA	79	IV	High	Optimal	19.4505	0
CLS	PASS	HGSC	FAIL	NA	CLS_72	nonsynonymous	TP53	c.G818A	p.R273H	17	7577120	C	T	0.828	0.872	6477	7434	NA	NA	2	2	2	2	2		2	Positive	nonsynonymous	True positive	TRUE	PASS	TRUE	FALSE	NA	NA	NA	NA	FALSE	NA	NA	NA	NA	NA	61	IIIB	High	Optimal	11.2418	0
CLS	PASS	HGSC	FAIL	NA	CLS_73	nonsynonymous	TP53	c.G725T	p.C242F	17	7577556	C	A	0.814	0.826	4573	4545	NA	no reads for one replicate	2	2	2	2	2		2	Positive	nonsynonymous	True positive	TRUE	PASS	TRUE	FALSE	NA	NA	NA	NA	FALSE	NA	NA	NA	NA	NA	55	IIIC	High	Suboptimal	7.81319	0
CLS	PASS	HGSC	FAIL	NA	CLS_74	nonsynonymous	TP53	c.C742T	p.R248W	17	7577539	G	A	0.6908	NA	2526	NA	NA	NA	2		2	2	2		2	Positive	nonsynonymous	True positive	TRUE	PASS	TRUE	FALSE	NA	NA	NA	NA	FALSE	NA	NA	NA	NA	NA	56	IIIC	High	Suboptimal	11.2418	0
CLS	PASS	HGSC	FAIL	NA	CLS_75	indel	TP53	c.172delC	p.P58fs	17	7579513	TG	T	0.7769	0.663	7059	7101	NA	NA	0	0	0	0	0		0	Positive	other	True positive	TRUE	PASS	TRUE	FALSE	NA	NA	NA	NA	FALSE	NA	NA	NA	NA	NA	54	IIIC	High	Suboptimal	27.8242	0
CLS	FAIL	NA	FAIL	NA	CLS_76	NA	TP53	NA	NA	NA	NA	NA	NA	NA	NA	NA	NA	LGSC		0	0	0	1	0		1	Negative		True negative	TRUE	PASS	FALSE	FALSE	NA	NA	NA	NA	FALSE	NA	NA	NA	NA	NA	53	IIIC	High	Optimal	6.69231	0
CLS	FAIL	NA	FAIL	NA	CLS_77	NA	TP53	NA	NA	NA	NA	NA	NA	NA	NA	NA	NA	LGSC		1	1	1	1	1		1	Negative		True negative	TRUE	PASS	FALSE	FALSE	NA	NA	NA	NA	FALSE	NA	NA	NA	NA	NA	45	IIIC	High	Optimal	6.59341	0
CLS	PASS	HGSC	FAIL	NA	CLS_78	stopgain	TP53	c.C586T	p.R196X	17	7578263	G	A	0.611	0.424	4985	6903	NA	NA	0	0	0	0	0		0	Positive	other	True positive	TRUE	PASS	TRUE	FALSE	NA	NA	NA	NA	FALSE	NA	NA	NA	NA	NA	76	IIIC	High	Optimal	8.47253	0
CLS	PASS	HGSC	FAIL	NA	CLS_79	nonsynonymous	TP53	c.G524A	p.R175H	17	7578406	C	T	0.401	0.368	4214	3028	NA	NA	2	2	2	2	2		2	Positive	nonsynonymous	True positive	TRUE	PASS	TRUE	FALSE	NA	NA	NA	NA	FALSE	NA	NA	NA	NA	NA	69	IV	High	Suboptimal	6.23077	0
CLS	PASS	HGSC	PASS	IHC False negative	CLS_80	splicing	TP53	c.920-1G>C	p.?	17	7576927	C	G	0.55222	0.56924	2834	3062	NA	NA	0	0	0	1	1	1	1	Negative		False negative	TRUE	PASS	TRUE	TRUE	PASS	TRUE	TRUE	FALSE	FALSE	NA	NA	NA	NA	NA	56	IIIC	High	Suboptimal	25.6484	0
CLS	PASS	HGSC	FAIL	NA	CLS_81	nonsynonymous	TP53	c.C722G	p.S241C	17	7577559	G	C	0.276	0.278	3986	4511	NA	NA	2	2	2	2	2		2	Positive	nonsynonymous	True positive	TRUE	PASS	TRUE	FALSE	NA	NA	NA	NA	FALSE	NA	NA	NA	NA	NA	47	IV	High	Optimal	12.033	0
CLS	FAIL	NA	FAIL	NA	CLS_82	NA	TP53	NA	NA	NA	NA	NA	NA	NA	NA	NA	NA	LGSC		1	1	1	1	1		1	Negative		True negative	TRUE	PASS	FALSE	FALSE	NA	NA	NA	NA	FALSE	NA	NA	NA	NA	NA	35	IV	High	Optimal	5.47253	0
CLS	FAIL	NA	FAIL	NA	CLS_83	NA	TP53	NA	NA	NA	NA	NA	NA	NA	NA	NA	NA	duplicate sample		2	2	2	2	2		2	Positive	nonsynonymous	True positive	TRUE	PASS	FALSE	FALSE	NA	NA	NA	NA	FALSE	NA	NA	NA	NA	NA	58	IIIC	High	Optimal	11.5714	0
CLS	FAIL	NA	FAIL	NA	CLS_84	NA	TP53	NA	NA	NA	NA	NA	NA	NA	NA	NA	NA	duplicate sample		2		2	2	2		2	Positive	nonsynonymous	True positive	TRUE	PASS	FALSE	FALSE	NA	NA	NA	NA	FALSE	NA	NA	NA	NA	NA	68	IIIC	High	Optimal	8.8022	0
CLS	FAIL	NA	FAIL	NA	CLS_85	NA	TP53	NA	NA	NA	NA	NA	NA	NA	NA	NA	NA	duplicate sample		2	2	2	2	2		2	Positive	nonsynonymous	True positive	TRUE	PASS	FALSE	FALSE	NA	NA	NA	NA	FALSE	NA	NA	NA	NA	NA	50	IV	High	Suboptimal	15.8901	0
CLS	FAIL	NA	FAIL	NA	CLS_86	NA	TP53	NA	NA	NA	NA	NA	NA	NA	NA	NA	NA	duplicate sample		2	2	2	2	2		2	Positive	nonsynonymous	True positive	TRUE	PASS	FALSE	FALSE	NA	NA	NA	NA	FALSE	NA	NA	NA	NA	NA	64	IIIC	High	Suboptimal	11.7363	0
COEUR	PASS	HGSC	FAIL	NA	TFRI-001	nonsynonymous	TP53	c.A701G	p.Y234C	17	7577580	T	C	0.851	0.834	1480	4134	NA	NA	2	2	2	2			2	Positive	nonsynonymous	True positive	TRUE	PASS	TRUE	FALSE	NA	NA	NA	NA	FALSE	NA	NA	NA	NA	NA		IV	High	Suboptimal
COEUR	PASS	HGSC	PASS	TP53seq-WT	TFRI-010	indel	TP53	c.166_167insGACCTGGTTCACTG	p.E56fs	17	7579520	G	GCAGTGAACCAGGTC	0.012166	0.00048	2548	2084	NA	NA	0	0	0	0		NA	0	Positive	other	True positive	TRUE	PASS	FALSE	TRUE	PASS	TRUE	TRUE	TRUE	TRUE	PASS	TRUE	FALSE	TRUE	TRUE		IIIC	High	Suboptimal
COEUR	PASS	HGSC	PASS	IHC False negative	TFRI-100	ND	TP53	NA	NA	NA	NA	NA	NA	NA	NA	NA	NA	NA	mutation detcted 1% mutant fraction in NGS1	0	1	0	1		Not available	1	Negative		True negative	TRUE	PASS	TRUE	TRUE	PASS	FALSE	FALSE	TRUE	FALSE	NA	NA	NA	NA	NA	85	IIIC	High	Unknown
COEUR	PASS	HGSC	FAIL	NA	TFRI-101	indel	TP53	c.365_366delTG	p.V122fs	17	7579320	TCA	T	0.7126	0.7181	5898	5129	NA	NA	0		0	0			0	Positive	other	True positive	TRUE	PASS	TRUE	FALSE	NA	NA	NA	NA	FALSE	NA	NA	NA	NA	NA		unknown		Maximal
COEUR	FAIL	HGSC	FAIL	NA	TFRI-102	NA	TP53	NA	NA	NA	NA	NA	NA	NA	NA	NA	NA	no tissue												TRUE	PASS	FALSE	FALSE	NA	NA	NA	NA	FALSE	NA	NA	NA	NA	NA		unknown		Unknown
COEUR	PASS	HGSC	FAIL	NA	TFRI-103	indel	TP53	c.581_585delTTATC	p.L194_I195fs	17	7578263	GGATAA	G	0.0761	0.0005	9212	9201	NA	NA	0	0	0	0			0	Positive	other	True positive	TRUE	PASS	TRUE	FALSE	NA	NA	NA	NA	FALSE	NA	NA	NA	NA	NA	71	IIIC	High	Maximal
COEUR	PASS	HGSC	PASS	TP53seq-WT	TFRI-104	indel	TP53	c.723_724delCT	p.242fs	17	7577556	CAG	C	0.681153	0.739769	2117	1906	NA	nonsynonymous mutation found in NGS1 but not confirmed in NGS2, indel found in NGS2	0	0	0	0		0	0	Positive	other	True positive	TRUE	PASS	FALSE	TRUE	PASS	TRUE	TRUE	TRUE	TRUE	PASS	TRUE	FALSE	TRUE	TRUE		unknown		Maximal
COEUR	PASS	HGSC	FAIL	NA	TFRI-105	nonsynonymous	TP53	c.T537G	p.H179Q	17	7578393	A	C	0.897	0.899	7158	11207	NA	NA	2	2	2	2			2	Positive	nonsynonymous	True positive	TRUE	PASS	TRUE	FALSE	NA	NA	NA	NA	FALSE	NA	NA	NA	NA	NA	55	IIIC	High	Unknown
COEUR	PASS	HGSC	FAIL	NA	TFRI-108	nonsynonymous	TP53	c.A659G	p.Y220C	17	7578190	T	C	0.674	0.688	1274	1464	NA	NA	2	2	2	2			2	Positive	nonsynonymous	True positive	TRUE	PASS	TRUE	FALSE	NA	NA	NA	NA	FALSE	NA	NA	NA	NA	NA	58	IV	High	Unknown
COEUR	PASS	HGSC	FAIL	NA	TFRI-011	nonsynonymous	TP53	c.A578G	p.H193R	17	7578271	T	C	0.791	0.795	2353	3519	NA	NA	2	2	2	2			2	Positive	nonsynonymous	True positive	TRUE	PASS	TRUE	FALSE	NA	NA	NA	NA	FALSE	NA	NA	NA	NA	NA		IIIC	High	Unknown
COEUR	PASS	HGSC	PASS	TP53seq-WT	TFRI-110	nonsynonymous	TP53	c.G723T	p.G245C	17	7577548	C	A	0.1334	0.2391	2181	2330	NA	NA	2	2	2	2		NA	2	Positive	nonsynonymous	True positive	TRUE	PASS	FALSE	TRUE	PASS	TRUE	TRUE	TRUE	TRUE	FAIL	FALSE	TRUE	FALSE	FALSE	59	IIIC	High	Unknown
COEUR	PASS	HGSC	FAIL	NA	TFRI-111	nonsynonymous	TP53	c.T823G	p.C275G	17	7577115	A	C	0.888	0.891	6533	8527	NA	NA	2	2	2	2			2	Positive	nonsynonymous	True positive	TRUE	PASS	TRUE	FALSE	NA	NA	NA	NA	FALSE	NA	NA	NA	NA	NA	77	IIIC	High	Suboptimal
COEUR	PASS	HGSC	FAIL	NA	TFRI-113	nonsynonymous	TP53	c.A840T	p.R280S	17	7577098	T	A	0.685	0.717	2454	2115	NA	NA	2	2	2	2			2	Positive	nonsynonymous	True positive	TRUE	PASS	TRUE	FALSE	NA	NA	NA	NA	FALSE	NA	NA	NA	NA	NA	52	IIIC	High	Unknown
COEUR	PASS	HGSC	FAIL	NA	TFRI-114	nonsynonymous	TP53	c.A736G	p.M246V	17	7577545	T	C	0.576	0.605	11045	7972	NA	NA	2	2	2	2			2	Positive	nonsynonymous	True positive	TRUE	PASS	TRUE	FALSE	NA	NA	NA	NA	FALSE	NA	NA	NA	NA	NA	51	IIIC	High	Suboptimal
COEUR	PASS	HGSC	FAIL	NA	TFRI-115	nonsynonymous	TP53	c.G517A	p.V173M	17	7578413	C	T	0.963	0.966	13698	11331	NA	NA	2	2	1	2			2	Positive	nonsynonymous	True positive	TRUE	PASS	TRUE	FALSE	NA	NA	NA	NA	FALSE	NA	NA	NA	NA	NA	74	IC	Low	Suboptimal
COEUR	PASS	HGSC	FAIL	NA	TFRI-116	nonsynonymous	TP53	c.A488G	p.Y163C	17	7578442	T	C	0.444	0.441	11197	12745	NA	NA	2	2	2	2			2	Positive	nonsynonymous	True positive	TRUE	PASS	TRUE	FALSE	NA	NA	NA	NA	FALSE	NA	NA	NA	NA	NA	49	IIIC	High	Suboptimal
COEUR	FAIL	HGSC	FAIL	NA	TFRI-117	NA	TP53	NA	NA	NA	NA	NA	NA	NA	NA	NA	NA	no tissue												TRUE	PASS	FALSE	FALSE	NA	NA	NA	NA	FALSE	NA	NA	NA	NA	NA		unknown		Unknown
COEUR	PASS	HGSC	FAIL	NA	TFRI-118	stopgain	TP53	c.C637T	p.R213X	17	7578212	G	A	0.577	0.578	16522	12651	NA	NA	0	0	0	0			0	Positive	other	True positive	TRUE	PASS	TRUE	FALSE	NA	NA	NA	NA	FALSE	NA	NA	NA	NA	NA	59	IIIC	High	Unknown
COEUR	PASS	HGSC	FAIL	NA	TFRI-119	nonsynonymous	TP53	c.C1009T	p.R337C	17	7574018	G	A	0.921	0.919	7667	6760	NA	NA	2	2	2	2			2	Positive	nonsynonymous	True positive	TRUE	PASS	TRUE	FALSE	NA	NA	NA	NA	FALSE	NA	NA	NA	NA	NA	52	IIIC	High	Unknown
COEUR	PASS	HGSC	FAIL	NA	TFRI-012	nonsynonymous	TP53	c.A395T	p.K132M	17	7578535	T	A	0.886	0.9	2965	3682	NA	NA	2	2	2	2			2	Positive	nonsynonymous	True positive	TRUE	PASS	TRUE	FALSE	NA	NA	NA	NA	FALSE	NA	NA	NA	NA	NA		IIIC	High	Suboptimal
COEUR	FAIL	NA	FAIL	NA	TFRI-120	NA	TP53	NA	NA	NA	NA	NA	NA	NA	NA	NA	NA	CCC		1	1	0	1			1	Negative		True negative	TRUE	PASS	FALSE	FALSE	NA	NA	NA	NA	FALSE	NA	NA	NA	NA	NA	66	IC	Low	Unknown
COEUR	PASS	HGSC	FAIL	NA	TFRI-121	nonsynonymous	TP53	c.G796A	p.G266R	17	7577142	C	T	0.947	0.954	10062	12762	NA	NA	2		2	2			2	Positive	nonsynonymous	True positive	TRUE	PASS	TRUE	FALSE	NA	NA	NA	NA	FALSE	NA	NA	NA	NA	NA	81	IIIC	High	Unknown
COEUR	PASS	HGSC	FAIL	NA	TFRI-013	nonsynonymous	TP53	c.G775T	p.D259Y	17	7577506	C	A	0.483	0.451	3059	4515	NA	NA	2	2	2	2			2	Positive	nonsynonymous	True positive	TRUE	PASS	TRUE	FALSE	NA	NA	NA	NA	FALSE	NA	NA	NA	NA	NA		IIIC	High	Unknown
COEUR	PASS	HGSC	FAIL	NA	TFRI-014	nonsynonymous	TP53	c.A392T	p.N131I	17	7578538	T	A	0.275	0.298	1533	3327	NA	NA	2	2	2	2			2	Positive	nonsynonymous	True positive	TRUE	PASS	TRUE	FALSE	NA	NA	NA	NA	FALSE	NA	NA	NA	NA	NA		IIIC	High	Unknown
COEUR	PASS	HGSC	FAIL	NA	TFRI-015	nonsynonymous	TP53	c.C388G	p.L130V	17	7578542	G	C	0.513	0.57	1229	2542	NA	NA	2	2	2	2			2	Positive	nonsynonymous	True positive	TRUE	PASS	TRUE	FALSE	NA	NA	NA	NA	FALSE	NA	NA	NA	NA	NA		IIIC	High	Maximal
COEUR	PASS	HGSC	FAIL	NA	TFRI-016	stopgain	TP53	c.C574T	p.Q192X	17	7578275	G	A	0.34	0.235	50	3220	NA	NA	0	0	0	0			0	Positive	other	True positive	TRUE	PASS	TRUE	FALSE	NA	NA	NA	NA	FALSE	NA	NA	NA	NA	NA	65	IIIC	High	Unknown
COEUR	PASS	HGSC	FAIL	NA	TFRI-017	nonsynonymous	TP53	c.A394C	p.K132Q	17	7578536	T	G	0.938	0.953	1121	3226	NA	NA	2	2	1	2			2	Positive	nonsynonymous	True positive	TRUE	PASS	TRUE	FALSE	NA	NA	NA	NA	FALSE	NA	NA	NA	NA	NA	56	IIIC	High	Unknown
COEUR	PASS	HGSC	FAIL	NA	TFRI-018	nonsynonymous	TP53	c.C749T	p.P250L	17	7577532	G	A	0.549	0.59	639	726	NA	NA	2	2	1	2			2	Positive	nonsynonymous	True positive	TRUE	PASS	TRUE	FALSE	NA	NA	NA	NA	FALSE	NA	NA	NA	NA	NA	46	IIIC	High	Optimal
COEUR	PASS	HGSC	PASS	IHC False negative	TFRI-019	splicing	TP53	c.993+2T>G	p.?	17	7576851	A	C	0.569	0.537	1671	313	NA	NA	1	0	0	1		1	1	Negative	other	False negative	TRUE	PASS	TRUE	TRUE	PASS	TRUE	TRUE	FALSE	FALSE	NA	NA	NA	NA	NA	44	IIC	High	Optimal
COEUR	PASS	HGSC	FAIL	NA	TFRI-002	stopgain	TP53	c.G538T	p.E180X	17	7578392	C	A	0.47	0.473	1703	2700	NA	NA	0		0	0			0	Positive	other	True positive	TRUE	PASS	TRUE	FALSE	NA	NA	NA	NA	FALSE	NA	NA	NA	NA	NA		IIIC	High	Unknown
COEUR	PASS	HGSC	PASS	TP53seq-WT	TFRI-020	indel	TP53	c.255dupT	p.A86fs	17	7579431	C	CA	0.537343	0.560849	1513	2687	NA	NA	0	0	0	0		NA	0	Positive	other	True positive	TRUE	PASS	FALSE	TRUE	PASS	TRUE	TRUE	TRUE	TRUE	PASS	TRUE	FALSE	TRUE	TRUE	57	IIIC	High	Suboptimal
COEUR	PASS	HGSC	PASS	IHC False positive	TFRI-021	stopgain	TP53	c.G772T	p.E258X	17	7577509	C	A	0.653	0.599	4058	3417	NA	amplification for exon 6 and 10 failed	2	1	1	2		2	2	Positive	nonsynonymous	True positive	TRUE	PASS	TRUE	TRUE	PASS	TRUE	TRUE	FALSE	TRUE	PASS	TRUE	TRUE	FALSE	FALSE	83	IIIC	High	Suboptimal
COEUR	PASS	HGSC	PASS	TP53seq-WT	TFRI-022	ND	TP53	NA	NA	NA	NA	NA	NA	NA	NA	NA	NA	NA	reason for NGS2: TP53 WT	1	1	1	1		1	1	Negative		True negative	TRUE	PASS	FALSE	TRUE	PASS	FALSE	FALSE	FALSE	TRUE	PASS	FALSE	TRUE	FALSE	FALSE	47	IIIC	High	Unknown
COEUR	PASS	HGSC	PASS	TP53seq-WT	TFRI-023	nonsynonymous	TP53	c.G404A	p.C135Y	17	7578526	C	T	0.16832	0.16718	3321	3541	NA	NA	2	2	2	2		NA	2	Positive	nonsynonymous	True positive	TRUE	PASS	FALSE	TRUE	PASS	TRUE	TRUE	TRUE	FALSE	NA	NA	NA	NA	NA	51	IIIC	High	Unknown
COEUR	PASS	HGSC	FAIL	NA	TFRI-024	nonsynonymous	TP53	c.G730T	p.G244C	17	7577551	C	A	0.323	0.539	1934	753	NA	NA	2	2	2	2			2	Positive	nonsynonymous	True positive	TRUE	PASS	TRUE	FALSE	NA	NA	NA	NA	FALSE	NA	NA	NA	NA	NA	42	IIIC	High	Optimal
COEUR	PASS	HGSC	FAIL	NA	TFRI-025	stopgain	TP53	c.T602A	p.L201X	17	7578247	A	T	0.544	0.588	1534	3959	NA	NA	0	0	0	0			0	Positive	other	True positive	TRUE	PASS	TRUE	FALSE	NA	NA	NA	NA	FALSE	NA	NA	NA	NA	NA	76	IIB	Low	Unknown
COEUR	PASS	HGSC	FAIL	NA	TFRI-026	indel	TP53	c.439delG	p.V147fs	17	7578490	AC	A	0.6148	0.718	5958	6049	NA	NA	0	0	0	0			0	Positive	other	True positive	TRUE	PASS	TRUE	FALSE	NA	NA	NA	NA	FALSE	NA	NA	NA	NA	NA	90	IIIC	High	Unknown
COEUR	PASS	HGSC	FAIL	NA	TFRI-027	nonsynonymous	TP53	c.G517T	p.V173L	17	7578413	C	A	0.804	0.71	9340	9430	NA	NA	2	2	2	2			2	Positive	nonsynonymous	True positive	TRUE	PASS	TRUE	FALSE	NA	NA	NA	NA	FALSE	NA	NA	NA	NA	NA	59	IA	Low	Suboptimal
COEUR	PASS	HGSC	FAIL	NA	TFRI-028	nonsynonymous	TP53	c.G524A	p.R175H	17	7578406	C	T	0.303	0.404	3829	3725	NA	NA	2		2	2			2	Positive	nonsynonymous	True positive	TRUE	PASS	TRUE	FALSE	NA	NA	NA	NA	FALSE	NA	NA	NA	NA	NA	55	IV	High	Optimal
COEUR	PASS	HGSC	FAIL	NA	TFRI-029	nonsynonymous	TP53	c.G856A	p.E286K	17	7577082	C	T	0.295	0.318	12283	12985	NA	NA	2	2	2	2			2	Positive	nonsynonymous	True positive	TRUE	PASS	TRUE	FALSE	NA	NA	NA	NA	FALSE	NA	NA	NA	NA	NA	67	IIIC	High	Maximal
COEUR	PASS	HGSC	FAIL	NA	TFRI-003	nonsynonymous	TP53	c.G839C	p.R280T	17	7577099	C	G	0.825	0.81	1770	2735	NA	NA	2	2	2	2			2	Positive	nonsynonymous	True positive	TRUE	PASS	TRUE	FALSE	NA	NA	NA	NA	FALSE	NA	NA	NA	NA	NA		IIC	High	Unknown
COEUR	PASS	HGSC	FAIL	NA	TFRI-030	stopgain	TP53	c.C637T	p.R213X	17	7578212	G	A	0.903	0.901	11093	11770	NA	NA	0	0	0	0			0	Positive	other	True positive	TRUE	PASS	TRUE	FALSE	NA	NA	NA	NA	FALSE	NA	NA	NA	NA	NA	54	IIC	High	Unknown
COEUR	PASS	HGSC	PASS	IHC False positive	TFRI-031	splicing	TP53	c.376-2delA	p.?	17	7578555	CT	C	0.9353	0.9233	3338	3167	NA	NA	2	2	2	2		2	2	Positive	nonsynonymous	True positive	TRUE	PASS	TRUE	TRUE	PASS	TRUE	TRUE	FALSE	FALSE	NA	NA	NA	NA	NA	63	IIIC	High	Unknown
COEUR	PASS	HGSC	FAIL	NA	TFRI-032	nonsynonymous	TP53	c.A395G	p.K132R	17	7578535	T	C	0.8159	0.762	8739	8336	NA	NA	2		2	2			2	Positive	nonsynonymous	True positive	TRUE	PASS	TRUE	FALSE	NA	NA	NA	NA	FALSE	NA	NA	NA	NA	NA	61	IIIB	High	Suboptimal
COEUR	FAIL	HGSC	FAIL	NA	TFRI-033	NA	TP53	NA	NA	NA	NA	NA	NA	NA	NA	NA	NA	no IHC data		0	0	0								TRUE	PASS	FALSE	FALSE	NA	NA	NA	NA	FALSE	NA	NA	NA	NA	NA	67	IIIC	High	Unknown
COEUR	PASS	HGSC	FAIL	NA	TFRI-034	nonsynonymous	TP53	c.C844T	p.R282W	17	7577094	G	A	0.437	0.411	5785	5150	NA	NA	2	1	2	2			2	Positive	nonsynonymous	True positive	TRUE	PASS	TRUE	FALSE	NA	NA	NA	NA	FALSE	NA	NA	NA	NA	NA	71	IV	High	Unknown
COEUR	PASS	HGSC	FAIL	NA	TFRI-035	nonsynonymous	TP53	c.G524A	p.R175H	17	7578406	C	T	0.303	0.244	9976	7232	NA	NA			2	2			2	Positive	nonsynonymous	True positive	TRUE	PASS	TRUE	FALSE	NA	NA	NA	NA	FALSE	NA	NA	NA	NA	NA	58	IIIC	High	Unknown
COEUR	PASS	HGSC	FAIL	NA	TFRI-036	nonsynonymous	TP53	c.A578G	p.H193R	17	7578271	T	C	0.093	0.105	10917	5305	NA	NA	2	2	2	2			2	Positive	nonsynonymous	True positive	TRUE	PASS	TRUE	FALSE	NA	NA	NA	NA	FALSE	NA	NA	NA	NA	NA	44	IIIC	High	Suboptimal
COEUR	PASS	HGSC	FAIL	NA	TFRI-038	nonsynonymous	TP53	c.G473C	p.R158P	17	7578457	C	G	0.73	0.728	8056	6803	NA	NA	2	1	2	2			2	Positive	nonsynonymous	True positive	TRUE	PASS	TRUE	FALSE	NA	NA	NA	NA	FALSE	NA	NA	NA	NA	NA	51	IIIC	High	Optimal
COEUR	PASS	HGSC	FAIL	NA	TFRI-039	nonsynonymous	TP53	c.C722T	S241F	17	7577559	G	A	0.949	0.928	4196	3577	NA	NA	2	2	2	2			2	Positive	nonsynonymous	True positive	TRUE	PASS	TRUE	FALSE	NA	NA	NA	NA	FALSE	NA	NA	NA	NA	NA	67	IIIA	High	Unknown
COEUR	PASS	HGSC	FAIL	NA	TFRI-004	nonsynonymous	TP53	c.G743A	p.R248Q	17	7577538	C	T	0.643	0.659	3898	6160	NA	NA	2	2	2	2			2	Positive	nonsynonymous	True positive	TRUE	PASS	TRUE	FALSE	NA	NA	NA	NA	FALSE	NA	NA	NA	NA	NA		IIIC	High	Suboptimal
COEUR	PASS	HGSC	FAIL	NA	TFRI-040	nonsynonymous	TP53	c.A377G	p.Y126C	17	7578553	T	C	0.551	0.576	13343	11782	NA	NA	2	2	1	2			2	Positive	nonsynonymous	True positive	TRUE	PASS	TRUE	FALSE	NA	NA	NA	NA	FALSE	NA	NA	NA	NA	NA	60	IIIC	High	Maximal
COEUR	PASS	HGSC	FAIL	NA	TFRI-043	indel	TP53	c.483delC	p.A161fs	17	7578446	TG	T	0.7615	0.7472	5015	4838	NA	NA	0		0	0			0	Positive	other	True positive	TRUE	PASS	TRUE	FALSE	NA	NA	NA	NA	FALSE	NA	NA	NA	NA	NA	55	IIIC	High	Unknown
COEUR	PASS	HGSC	FAIL	NA	TFRI-045	nonsynonymous	TP53	c.A659G	p.Y220C	17	7578190	T	C	0.737	0.7	7563	3725	NA	NA	1	1	1	2			2	Positive	nonsynonymous	True positive	TRUE	PASS	TRUE	FALSE	NA	NA	NA	NA	FALSE	NA	NA	NA	NA	NA	69	IIIC	High	Suboptimal
COEUR	PASS	HGSC	FAIL	NA	TFRI-046	nonsynonymous	TP53	c.G814A	p.V272M	17	7577124	C	T	0.817	0.771	11658	7393	NA	NA	2	2	2	2			2	Positive	nonsynonymous	True positive	TRUE	PASS	TRUE	FALSE	NA	NA	NA	NA	FALSE	NA	NA	NA	NA	NA		unknown		Suboptimal
COEUR	PASS	HGSC	FAIL	NA	TFRI-047	nonsynonymous	TP53	c.C722A	p.S241Y	17	7577559	G	T	0.579	0.481	2449	896	NA	NA	2	2	2	2			2	Positive	nonsynonymous	True positive	TRUE	PASS	TRUE	FALSE	NA	NA	NA	NA	FALSE	NA	NA	NA	NA	NA		IIIC	High	Unknown
COEUR	PASS	HGSC	FAIL	NA	TFRI-048	nonsynonymous	TP53	c.C754A	p.L252I	17	7577527	G	T	NA	0.963	NA	54	NA	no reads for one replicate	2	2	2	2			2	Positive	nonsynonymous	True positive	TRUE	PASS	TRUE	FALSE	NA	NA	NA	NA	FALSE	NA	NA	NA	NA	NA		IB	Low	Suboptimal
COEUR	PASS	HGSC	FAIL	NA	TFRI-049	nonsynonymous	TP53	c.G524A	p.R175H	17	7578406	C	T	0.762	0.74	7981	5895	NA	NA	2	2	2	2			2	Positive	nonsynonymous	True positive	TRUE	PASS	TRUE	FALSE	NA	NA	NA	NA	FALSE	NA	NA	NA	NA	NA		unknown		Suboptimal
COEUR	FAIL	HGSC	FAIL	NA	TFRI-005	NA	TP53	NA	NA	NA	NA	NA	NA	NA	NA	NA	NA	no tissue												TRUE	PASS	FALSE	FALSE	NA	NA	NA	NA	FALSE	NA	NA	NA	NA	NA		unknown		Unknown
COEUR	PASS	HGSC	FAIL	NA	TFRI-050	nonsynonymous	TP53	c.G473C	p.R158P	17	7578457	C	G	0.061	0.056	576	612	NA	NA	2	2	2	2			2	Positive	nonsynonymous	True positive	TRUE	PASS	TRUE	FALSE	NA	NA	NA	NA	FALSE	NA	NA	NA	NA	NA		unknown		Suboptimal
COEUR	FAIL	HGSC	FAIL	NA	TFRI-051	NA	TP53	NA	NA	NA	NA	NA	NA	NA	NA	NA	NA	poor seq quality		2	1	1	2			2	Positive	nonsynonymous		TRUE	FAIL	FALSE	FALSE	NA	NA	NA	NA	FALSE	NA	NA	NA	NA	NA		unknown		Suboptimal
COEUR	PASS	HGSC	FAIL	NA	TFRI-052	nonsynonymous	TP53	c.G841C	p.D281H	17	7577097	C	G	0.728	0.725	1850	1715	NA	NA	2		2	2			2	Positive	nonsynonymous	True positive	TRUE	PASS	TRUE	FALSE	NA	NA	NA	NA	FALSE	NA	NA	NA	NA	NA		IIIC	High	Suboptimal
COEUR	PASS	EC	FAIL	NA	TFRI-053	ND	TP53	NA	NA	NA	NA	NA	NA	NA	NA	NA	NA	NA	NA	1	0	1	1			1	Negative		True negative	TRUE	PASS	FALSE	FALSE	NA	NA	NA	NA	FALSE	NA	NA	NA	NA	NA		IC	Low	Suboptimal
COEUR	PASS	HGSC	FAIL	NA	TFRI-055	nonsynonymous	TP53	c.C413T	p.A138V	17	7578517	G	A	0.705	0.799	9125	7964	NA	NA	2	2	2	2			2	Positive	nonsynonymous	True positive	TRUE	PASS	TRUE	FALSE	NA	NA	NA	NA	FALSE	NA	NA	NA	NA	NA		unknown		Suboptimal
COEUR	PASS	HGSC	FAIL	NA	TFRI-056	splicing	TP53	c.A673-2A>G	p.?	17	7577610	T	C	0.471	0.475	2583	5577	NA	NA	0	0	0	0			0	Positive	other	True positive	TRUE	PASS	TRUE	FALSE	NA	NA	NA	NA	FALSE	NA	NA	NA	NA	NA		IIIC	High	Maximal
COEUR	PASS	HGSC	FAIL	NA	TFRI-057	nonsynonymous	TP53	c.G731A	p.G244D	17	7577550	C	T	0.636	0.646	10294	10361	NA	NA	2	2	2	2			2	Positive	nonsynonymous	True positive	TRUE	PASS	TRUE	FALSE	NA	NA	NA	NA	FALSE	NA	NA	NA	NA	NA		IIIC	High	Maximal
COEUR	PASS	HGSC	FAIL	NA	TFRI-058	nonsynonymous	TP53	c.T581G	p.L194R	17	7578268	A	C	0.66	0.662	13695	13870	NA	NA	2	2	2	2			2	Positive	nonsynonymous	True positive	TRUE	PASS	TRUE	FALSE	NA	NA	NA	NA	FALSE	NA	NA	NA	NA	NA		unknown		Suboptimal
COEUR	PASS	HGSC	FAIL	NA	TFRI-059	nonsynonymous	TP53	c.T401G	p.F134C	17	7578529	A	C	0.68	0.581	10881	10191	NA	NA	2	2	2	2			2	Positive	nonsynonymous	True positive	TRUE	PASS	TRUE	FALSE	NA	NA	NA	NA	FALSE	NA	NA	NA	NA	NA		IB	Low	Suboptimal
COEUR	PASS	HGSC	FAIL	NA	TFRI-006	nonsynonymous	TP53	c.G814A	p.V272M	17	7577124	C	T	0.621	0.65	2063	3110	NA	NA	2	2	2	2			2	Positive	nonsynonymous	True positive	TRUE	PASS	TRUE	FALSE	NA	NA	NA	NA	FALSE	NA	NA	NA	NA	NA		IV	High	Maximal
COEUR	PASS	HGSC	FAIL	NA	TFRI-060	nonsynonymous	TP53	c.A578G	p.H193R	17	7578271	T	C	0.43	0.43	10865	11629	NA	NA	2	2	2	2			2	Positive	nonsynonymous	True positive	TRUE	PASS	TRUE	FALSE	NA	NA	NA	NA	FALSE	NA	NA	NA	NA	NA		IB	Low	Unknown
COEUR	PASS	HGSC	FAIL	NA	TFRI-061	splicing	TP53	c.C376-3C>G	p.?	17	7578557	G	C	0.7049	0.7037	9008	9008	NA	NA	0	0	0	0			0	Positive	other	True positive	TRUE	PASS	TRUE	FALSE	NA	NA	NA	NA	FALSE	NA	NA	NA	NA	NA	88	unknown		Suboptimal
COEUR	PASS	HGSC	FAIL	NA	TFRI-062	nonsynonymous	TP53	c.C843G	p.D281E	17	7577095	G	C	0.296	0.301	8728	8603	NA	NA	2	2	1	2			2	Positive	nonsynonymous	True positive	TRUE	PASS	TRUE	FALSE	NA	NA	NA	NA	FALSE	NA	NA	NA	NA	NA	66	IIIC	High	Suboptimal
COEUR	PASS	HGSC	FAIL	NA	TFRI-063	nonsynonymous	TP53	c.G524A	p.R175H	17	7578406	C	T	0.531	0.55	10103	9809	NA	NA	2	2	2	2			2	Positive	nonsynonymous	True positive	TRUE	PASS	TRUE	FALSE	NA	NA	NA	NA	FALSE	NA	NA	NA	NA	NA	54	IB	Low	Unknown
COEUR	FAIL	NA	FAIL	NA	TFRI-064	NA	TP53	NA	NA	NA	NA	NA	NA	NA	NA	NA	NA	no IHC data		1		0								TRUE	PASS	FALSE	FALSE	NA	NA	NA	NA	FALSE	NA	NA	NA	NA	NA	66	IC	Low	Optimal
COEUR	PASS	HGSC	FAIL	NA	TFRI-065	nonsynonymous	TP53	c.G733A	p.G245S	17	7577548	C	T	0.342	0.386	5623	531	NA	NA	2	2	2	2			2	Positive	nonsynonymous	True positive	TRUE	PASS	TRUE	FALSE	NA	NA	NA	NA	FALSE	NA	NA	NA	NA	NA	64	IIIC	High	Maximal
COEUR	PASS	HGSC	FAIL	NA	TFRI-066	nonsynonymous	TP53	c.T434C	p.L145P	17	7578496	A	G	0.519	0.579	4474	5767	NA	NA	2	2	2	2			2	Positive	nonsynonymous	True positive	TRUE	PASS	TRUE	FALSE	NA	NA	NA	NA	FALSE	NA	NA	NA	NA	NA	51	IIIC	High	Maximal
COEUR	PASS	HGSC	FAIL	NA	TFRI-067	nonsynonymous	TP53	c.G734A	p.G245D	17	7577547	C	T	0.73	0.695	574	6015	NA	NA	2	2	2	2			2	Positive	nonsynonymous	True positive	TRUE	PASS	TRUE	FALSE	NA	NA	NA	NA	FALSE	NA	NA	NA	NA	NA	55	IIIC	High	Unknown
COEUR	FAIL	NA	FAIL	NA	TFRI-069	NA	TP53	NA	NA	NA	NA	NA	NA	NA	NA	NA	NA	CCC		1	1	0	1			1	Negative		True negative	TRUE	PASS	FALSE	FALSE	NA	NA	NA	NA	FALSE	NA	NA	NA	NA	NA	59	IC	Low	Unknown
COEUR	PASS	HGSC	FAIL	NA	TFRI-007	nonsynonymous	TP53	c.A659G	p.Y220C	17	7578190	T	C	0.853	0.869	75	1906	NA	NA	2	2	2	2			2	Positive	nonsynonymous	True positive	TRUE	PASS	TRUE	FALSE	NA	NA	NA	NA	FALSE	NA	NA	NA	NA	NA		IIIB	High	Suboptimal
COEUR	PASS	HGSC	FAIL	NA	TFRI-070	nonsynonymous	TP53	c.T326G	p.F109C	17	7579361	A	C	0.864	0.856	19013	10990	NA	NA	2	2	1	2			2	Positive	nonsynonymous	True positive	TRUE	PASS	TRUE	FALSE	NA	NA	NA	NA	FALSE	NA	NA	NA	NA	NA	54	IIIC	High	Unknown
COEUR	PASS	HGSC	FAIL	NA	TFRI-071	indel	TP53	c.323delG	p.G108fs	17	7579363	AC	A	0.6084	0.7806	7073	4639	NA	NA	1	0	0	0			0	Positive	other	True positive	TRUE	PASS	TRUE	FALSE	NA	NA	NA	NA	FALSE	NA	NA	NA	NA	NA	60	IIIC	High	Unknown
COEUR	PASS	HGSC	FAIL	NA	TFRI-075	nonsynonymous	TP53	c.C742T	p.R248W	17	7577539	G	A	0.548	0.471	4671	2951	NA	NA	2		2	2			2	Positive	nonsynonymous	True positive	TRUE	PASS	TRUE	FALSE	NA	NA	NA	NA	FALSE	NA	NA	NA	NA	NA	57	IIIC	High	Suboptimal
COEUR	PASS	HGSC	FAIL	NA	TFRI-077	nonsynonymous	TP53	c.T332C	p.L111P	17	7579355	A	G	0.199	0.22	17399	8220	NA	NA	1		1	2			2	Positive	nonsynonymous	True positive	TRUE	PASS	TRUE	FALSE	NA	NA	NA	NA	FALSE	NA	NA	NA	NA	NA	40	IIB	Low	Suboptimal
COEUR	PASS	HGSC	FAIL	NA	TFRI-079	nonsynonymous	TP53	c.A757C	p.T253P	17	7577524	T	G	0.1333	0	30	25	NA	NA	2	1	1	2			2	Positive	nonsynonymous	True positive	TRUE	PASS	TRUE	FALSE	NA	NA	NA	NA	FALSE	NA	NA	NA	NA	NA	73	IV	High	Unknown
COEUR	PASS	HGSC	PASS	IHC False positive	TFRI-008	splicing	TP53	c.783-1G>T	p.?	17	7577156	C	A	0.789	0.766	19	1382	NA	NA	2	1	1	2		2	2	Positive	nonsynonymous	True positive	TRUE	PASS	TRUE	TRUE	PASS	TRUE	TRUE	FALSE	FALSE	NA	NA	NA	NA	NA		IIIC	High	Maximal
COEUR	PASS	HGSC	FAIL	NA	TFRI-081	nonsynonymous	TP53	c.A407C	p.Q136P	17	7578523	T	G	0.576	0.575	7218	3846	NA	NA	2	1	1	2			2	Positive	nonsynonymous	True positive	TRUE	PASS	TRUE	FALSE	NA	NA	NA	NA	FALSE	NA	NA	NA	NA	NA	62	IV	High	Suboptimal
COEUR	PASS	HGSC	FAIL	NA	TFRI-082	nonsynonymous	TP53	c.C451T	p.P151S	17	7578479	G	A	0.451	0.486	8289	7674	NA	NA	2	2	2	2			2	Positive	nonsynonymous	True positive	TRUE	PASS	TRUE	FALSE	NA	NA	NA	NA	FALSE	NA	NA	NA	NA	NA	52	IIIC	High	Unknown
COEUR	PASS	HGSC	FAIL	NA	TFRI-083	nonsynonymous	TP53	c.A701G	p.Y234C	17	7577580	T	C	0.177	0.198	11113	9659	NA	NA	2	2	1	2			2	Positive	nonsynonymous	True positive	TRUE	PASS	TRUE	FALSE	NA	NA	NA	NA	FALSE	NA	NA	NA	NA	NA		IIIC	High	Unknown
COEUR	PASS	HGSC	FAIL	NA	TFRI-086	nonsynonymous	TP53	c.C799G	p.R267G	17	7577139	G	C	0.446	0.468	7820	8438	NA	NA	2	2	2	2			2	Positive	nonsynonymous	True positive	TRUE	PASS	TRUE	FALSE	NA	NA	NA	NA	FALSE	NA	NA	NA	NA	NA	57	IIIC	High	Unknown
COEUR	PASS	HGSC	PASS	IHC False positive	TFRI-088	NA	TP53	NA	NA	NA	NA	NA	NA	NA	NA	NA	NA	no additional DNA available		2		2	2		NA	2	Positive	nonsynonymous	False positive	TRUE	PASS	FALSE	FALSE	NA	NA	NA	NA	FALSE	NA	NA	NA	NA	NA		IV	High	Unknown
COEUR	PASS	HGSC	FAIL	NA	TFRI-089	stopgain	TP53	c.C586T	p.R196X	17	7578263	G	A	0.112	0.109	5850	9223	NA	NA	0	0	0	0			0	Positive	other	True positive	TRUE	PASS	TRUE	FALSE	NA	NA	NA	NA	FALSE	NA	NA	NA	NA	NA	65	IIIC	High	Unknown
COEUR	PASS	HGSC	FAIL	NA	TFRI-009	stopgain	TP53	c.C586T	p.R196X	17	7578263	G	A	0.439	0.432	2388	2579	NA	NA	0	0	0	0			0	Positive	other	True positive	TRUE	PASS	TRUE	FALSE	NA	NA	NA	NA	FALSE	NA	NA	NA	NA	NA		IIIC	High	Suboptimal
COEUR	PASS	HGSC	FAIL	NA	TFRI-091	nonsynonymous	TP53	c.A745T	p.R249W	17	7577536	T	A	0.735	0.885	1426	1218	NA	NA	2	2	1	2			2	Positive	nonsynonymous	True positive	TRUE	PASS	TRUE	FALSE	NA	NA	NA	NA	FALSE	NA	NA	NA	NA	NA	53	IIC	High	Unknown
COEUR	PASS	HGSC	FAIL	NA	TFRI-092	nonsynonymous	TP53	c.T470A	p.V157D	17	7578460	A	T	0.726	0.725	5766	8901	NA	NA	2		2	2			2	Positive	nonsynonymous	True positive	TRUE	PASS	TRUE	FALSE	NA	NA	NA	NA	FALSE	NA	NA	NA	NA	NA	70	IIIC	High	Suboptimal
COEUR	PASS	HGSC	FAIL	NA	TFRI-093	nonsynonymous	TP53	c.G775T	p.D259Y	17	7577506	C	A	0.6531	NA	423	467	NA	NA	2	2	2	2			2	Positive	nonsynonymous	True positive	TRUE	PASS	TRUE	FALSE	NA	NA	NA	NA	FALSE	NA	NA	NA	NA	NA	73	IV	High	Suboptimal
COEUR	PASS	HGSC	FAIL	NA	TFRI-094	nonsynonymous	TP53	c.C722A	p.S241Y	17	7577559	G	T	0.611	0.655	4914	1211	NA	NA	2	2	2	2			2	Positive	nonsynonymous	True positive	TRUE	PASS	TRUE	FALSE	NA	NA	NA	NA	FALSE	NA	NA	NA	NA	NA	63	IIIA	High	Unknown
COEUR	PASS	HGSC	FAIL	NA	TFRI-095	stopgain	TP53	c.C586T	p.R196X	17	7578263	G	A	0.638	0.646	7655	10013	NA	NA	0	0	0	0			0	Positive	other	True positive	TRUE	PASS	TRUE	FALSE	NA	NA	NA	NA	FALSE	NA	NA	NA	NA	NA		unknown		Suboptimal
COEUR	PASS	HGSC	FAIL	NA	TFRI-096	indel	TP53	c.626_627delGA	p.R209fs	17	7578221	TTC	T	0.3534	0.3691	7024	5985	NA	NA	0	0	0	0			0	Positive	other	True positive	TRUE	PASS	TRUE	FALSE	NA	NA	NA	NA	FALSE	NA	NA	NA	NA	NA	67	IIIC	High	Suboptimal
COEUR	PASS	HGSC	PASS	IHC False negative	TFRI-097	indel	TP53	c.867_868delCC	p.L289_R290fs	17	7577069	CGG	C	0.908646	0.898305	1226	1298	NA	NA	0		0	1		1	1	Negative		False negative	TRUE	PASS	TRUE	TRUE	PASS	TRUE	TRUE	FALSE	TRUE	PASS	TRUE	FALSE	TRUE	FALSE	57	IIIC	High	Optimal
COEUR	PASS	HGSC	FAIL	NA	TFRI-098	nonsynonymous	TP53	c.G824A	p.C275Y	17	7577114	C	T	0.823	0.821	7362	9373	NA	NA	2	2	2	2			2	Positive	nonsynonymous	True positive	TRUE	PASS	TRUE	FALSE	NA	NA	NA	NA	FALSE	NA	NA	NA	NA	NA		unknown		Unknown
COEUR	PASS	HGSC	FAIL	NA	TFRI-099	nonsynonymous	TP53	c.A536G	p.H179R	17	7578394	T	C	0.368	0.304	5892	7083	NA	NA	2	2	2	2			2	Positive	nonsynonymous	True positive	TRUE	PASS	TRUE	FALSE	NA	NA	NA	NA	FALSE	NA	NA	NA	NA	NA	52	IIIC	High	Unknown
[truncated: 7 more columns]
